# Supplementary material for: Isolation of ESBL-Producing Enterobacteriaceae in Food of Animal and Plant Origin: Genomic Analysis and Implications for Food Safety
Source: Microorganisms. 2025 Jul 29;13(8):1770. doi: 10.3390/microorganisms13081770 (PMC12388533; doi:10.3390/microorganisms13081770)
Supplement: Supplementary file 1 [file microorganisms-13-01770-s001.zip]

Archive with 2 entries (2 files):
- Supplemantary Table S1.xlsx
- Supplemantary Table S2 identity AMR.VG.Plasmid.xlsx
