# Supplementary material for: Isolation of ESBL-Producing Enterobacteriaceae in Food of Animal and Plant Origin: Genomic Analysis and Implications for Food Safety
Source: Microorganisms. 2025 Jul 29;13(8):1770. doi: 10.3390/microorganisms13081770 (PMC12388533; doi:10.3390/microorganisms13081770)
Supplement: Supplementary file 1 [file microorganisms-13-01770-s001.zip › Supplemantary Table S1.xlsx]

## Sheet: PRJNA1076372
ID sample	Biosample_accession	Genome_coverage
ESBL032	SAMN39939653	57
ESBL048	SAMN39939659	64
ESBL061	SAMN39939666	34
ESBL062	SAMN39939667	44
ESBL063	SAMN39939668	30
ESBL064	SAMN39939669	37
ESBL065	SAMN39939670	49
ESBL066	SAMN39939671	61
ESBL067	SAMN39939672	32
ESBL068	SAMN39939673	36
ESBL069	SAMN39939674	36
ESBL070	SAMN39939675	64
ESBL082	SAMN39939687	14
ESBL083	SAMN39939688	34
ESBL087	SAMN39939692	63
ESBL098	SAMN39939700	33
ESBL101	SAMN39939702	26
ESBL103	SAMN39939704	23
ESBL104	SAMN39939705	27
ESBL105	SAMN39939706	16
ESBL106	SAMN39939707	30
ESBL107	SAMN39939708	23
ESBL108	SAMN39939709	28
ESBL110	SAMN39939710	24
ESBL111	SAMN39939711	23
ESBL133	SAMN39939730	29
ESBL134	SAMN39939731	23
ESBL136	SAMN39939732	27
ESBL137	SAMN39939733	29
ESBL138	SAMN39939734	20
ESBL139	SAMN39939735	29
