# Supplementary material for: Isolation of ESBL-Producing Enterobacteriaceae in Food of Animal and Plant Origin: Genomic Analysis and Implications for Food Safety
Source: Microorganisms. 2025 Jul 29;13(8):1770. doi: 10.3390/microorganisms13081770 (PMC12388533; doi:10.3390/microorganisms13081770)
Supplement: Supplementary file 1 [file microorganisms-13-01770-s001.zip › Supplemantary Table S2 identity AMR.VG.Plasmid.xlsx]

## Sheet: AMR Genes(ABRIcate)
Specie rMLST	#FILE	NUM_FOUND	ARR-3_4	aac(3)-IIa_1	aac(3)-IId_1	aac(6')-Iaa_1	aac(6')-Ib-cr_1	aadA2_1	aadA5_1	ant(3'')-Ia_1	aph(3'')-Ib_5	aph(3')-Ia_1	aph(3')-Ia_7	aph(6)-Id_1	blaACT-16_1	blaCTX-M-14b_1	blaCTX-M-15_1	blaCTX-M-1_1	blaCTX-M-55_1	blaCTX-M-65_1	blaCTX-M-8_1	blaOKP-B-8_1	blaOXA-10_1	blaOXA-1_1	blaSHV-110_1	blaSHV-12_1	blaSHV-187_1	blaSHV-33_1	blaSHV-60_1	blaTEM-106_1	blaTEM-1B_1	catA1_1	catA2_1	catB3_2	cmlA1_1	dfrA12_8	dfrA14_5	dfrA15_2	dfrA16_2	dfrA17_1	dfrA1_10	dfrA1_8	dfrA5_1	floR_2	fosA6_1	fosA_5	fosA_6	fosA_7	mdf(A)_1
Escherichia coli	ESBL032.fasta	13	.	.	.	.	.	.	100.00	.	100.00	.	.	100.00	.	.	100.00	.	.	.	.	.	.	.	.	.	.	.	.	.	100.00	100.00	.	.	.	.	.	.	.	100.00	.	.	.	.	.	.	.	.	100.00
Escherichia coli	ESBL048	11	.	.	.	.	.	97.92	.	82.51	.	.	.	.	.	.	100.00	.	.	.	.	.	.	.	.	.	.	.	.	.	100.00	.	.	.	100.00	100.00	.	.	.	.	.	.	.	.	.	.	.	.	100.00
Klebsiella pneumoniae	ESBL061	13	.	.	100.00	.	.	97.92	.	.	.	.	.	.	.	.	.	100.00	.	.	.	.	.	.	100.00	.	.	.	.	.	.	.	.	.	.	100.00	.	.	.	.	.	.	.	.	97.00	.	.	.	.
Salmonella enterica	ESBL062.fasta	7	.	.	.	100.00	.	.	.	.	.	.	100.00	.	.	.	.	100.00	.	.	.	.	.	.	.	.	.	.	.	.	.	.	.	.	.	.	100.00	.	.	.	100.00	.	.	.	.	.	.	.	.
Escherichia coli	ESBL063	7	.	.	.	.	.	97.92	.	82.51	.	.	.	.	.	.	.	.	.	.	.	.	.	.	.	100.00	.	.	.	.	.	.	.	.	100.00	.	.	.	.	.	.	.	.	.	.	.	.	.	100.00
Klebsiella pneumoniae	ESBL064	12	.	.	.	.	.	.	.	.	100.00	.	.	100.00	.	.	100.00	.	.	.	.	.	.	.	.	.	100.00	.	.	.	100.00	.	.	.	.	.	100.00	.	.	.	.	.	.	.	97.00	.	.	.	.
Escherichia coli	ESBL065	7	.	.	.	.	.	.	.	82.51	.	.	.	.	.	.	.	.	.	.	.	.	.	.	.	100.00	.	.	.	.	100.00	.	.	.	.	.	.	100.00	.	.	.	.	.	.	.	.	.	.	100.00
Escherichia coli	ESBL066	11	.	.	100.00	.	.	.	.	.	100.00	100.00	.	100.00	.	.	100.00	.	.	.	.	.	.	.	.	.	.	.	.	.	100.00	.	.	.	.	.	.	.	.	.	.	.	100.00	99.92	.	.	.	.	100.00
Klebsiella pneumoniae	ESBL067	11	.	.	.	.	.	.	.	.	100.00	.	.	100.00	.	.	100.00	.	.	.	.	.	.	.	.	.	.	100.00	.	.	100.00	.	.	.	.	.	100.00	.	.	.	.	.	.	.	97.00	.	.	.	.
Escherichia coli	ESBL068	8	.	.	.	.	.	.	.	.	100.00	.	.	100.00	.	.	100.00	.	.	.	.	.	.	.	.	.	.	.	.	.	100.00	.	.	.	.	.	.	.	.	.	.	.	.	.	.	.	.	.	100.00
Klebsiella pneumoniae	ESBL069	11	.	.	.	.	.	.	.	.	100.00	.	.	100.00	.	.	100.00	.	.	.	.	.	.	.	.	.	100.00	.	.	.	100.00	.	.	.	.	.	100.00	.	.	.	.	.	.	.	97.00	.	.	.	.
Klebsiella pneumoniae	ESBL070	15	.	.	.	.	.	.	.	.	100.00	.	.	100.00	.	.	100.00	.	.	.	.	.	.	.	.	.	.	.	100.00	.	100.00	.	.	.	.	.	100.00	.	.	.	.	100.00	.	.	.	.	100.00	.	.
Klebsiella quasipneumoniae	ESBL082	16	.	.	.	.	.	97.92	.	.	100.00	100.00	.	100.00	.	.	100.00	.	.	.	.	100.00	.	.	.	.	.	.	.	.	.	.	100.00	.	.	100.00	.	.	.	.	.	.	.	.	.	.	100.00	.	.
Escherichia coli	ESBL083	8	.	100.00	.	.	.	.	.	99.59	.	.	.	.	.	.	.	100.00	.	.	.	.	.	.	.	.	.	.	.	.	.	.	.	.	.	.	.	.	.	.	.	.	.	.	.	.	.	.	100.00
Escherichia coli	ESBL087	10	100.00	.	.	.	.	.	.	83.54	.	.	.	.	.	.	.	.	.	.	.	.	100.00	.	.	100.00	.	.	.	.	100.00	.	.	.	100.00	.	.	.	.	.	.	.	.	.	.	.	.	.	100.00
Escherichia coli	ESBL098	10	.	.	.	.	.	.	.	82.51	100.00	.	.	100.00	.	.	.	.	.	.	.	.	.	.	.	100.00	.	.	.	.	100.00	.	.	.	.	.	.	.	.	.	100.00	.	.	.	.	.	.	.	100.00
Escherichia coli	ESBL101	5	.	.	.	.	.	97.92	.	.	.	.	.	.	.	100.00	.	.	.	.	.	.	.	.	.	.	.	.	.	.	.	.	.	.	.	.	.	.	100.00	.	.	.	.	.	.	.	.	.	100.00
Escherichia coli	ESBL103	9	.	100.00	.	.	.	.	.	.	100.00	.	.	100.00	.	.	.	.	100.00	.	.	.	.	.	.	.	.	.	.	.	100.00	.	.	.	.	.	100.00	.	.	.	.	.	.	.	.	.	.	.	100.00
Escherichia coli	ESBL104	11	.	.	100.00	.	.	.	.	82.51	100.00	.	.	100.00	.	.	.	.	.	.	.	.	.	.	.	100.00	.	.	.	.	100.00	.	.	.	.	.	.	.	.	.	100.00	.	.	.	.	.	.	.	100.00
Klebsiella pneumoniae	ESBL105	13	.	.	.	.	.	97.92	.	.	100.00	.	.	100.00	.	.	100.00	.	.	.	.	.	.	.	.	.	100.00	.	.	.	.	.	.	.	.	100.00	.	.	.	.	.	.	.	.	.	100.00	.	.	.
Escherichia coli	ESBL106	11	.	.	.	.	.	97.92	.	82.51	.	.	.	.	.	.	.	100.00	.	.	.	.	.	.	.	.	.	.	.	.	.	.	.	.	100.00	100.00	.	.	.	.	.	.	.	.	.	.	.	.	100.00
Escherichia coli	ESBL107	15	90.24	.	.	.	100.00	.	.	.	100.00	.	.	100.00	.	.	.	.	.	100.00	.	.	.	100.00	.	.	.	.	.	.	100.00	.	.	100.00	.	.	.	.	.	.	100.00	.	.	99.92	.	.	.	.	100.00
Escherichia coli	ESBL108	7	.	.	.	.	.	97.92	.	82.51	.	.	.	.	.	.	.	.	.	.	.	.	.	.	.	100.00	.	.	.	.	.	.	.	.	100.00	.	.	.	.	.	.	.	.	.	.	.	.	.	100.00
Escherichia coli	ESBL110	2	.	.	.	.	.	.	.	.	.	.	.	.	.	.	.	.	.	.	100.00	.	.	.	.	.	.	.	.	.	.	.	.	.	.	.	.	.	.	.	.	.	.	.	.	.	.	.	100.00
Escherichia coli	ESBL111	7	.	.	.	.	.	97.92	.	82.51	.	.	.	.	.	.	.	.	.	.	.	.	.	.	.	100.00	.	.	.	.	.	.	.	.	100.00	.	.	.	.	.	.	.	.	.	.	.	.	.	100.00
Escherichia coli	ESBL133	3	.	.	.	.	.	.	.	.	.	.	.	.	.	.	.	.	.	.	.	.	.	.	.	100.00	.	.	.	.	.	.	.	.	.	.	100.00	.	.	.	.	.	.	.	.	.	.	.	100.00
Enterobacter hormaechei	ESBL134	10	.	.	.	.	100.00	.	.	.	.	.	.	.	100.00	.	100.00	.	.	.	.	.	.	100.00	.	.	.	.	.	.	.	.	100.00	.	.	.	.	.	.	.	.	.	.	.	.	.	.	100.00	.
Escherichia coli	ESBL136	9	.	.	.	.	.	.	.	82.51	.	.	.	.	.	.	.	.	.	.	.	.	.	.	.	100.00	.	.	.	100.00	.	.	.	.	100.00	.	.	100.00	.	.	.	.	.	.	.	.	.	.	100.00
Salmonella enterica	ESBL137	5	.	.	.	100.00	.	.	.	.	.	.	.	.	.	.	.	100.00	.	.	.	.	.	.	.	.	.	.	.	.	.	.	.	.	.	.	.	.	.	.	100.00	.	.	.	.	.	.	.	.
Escherichia coli	ESBL138	2	.	.	.	.	.	.	.	.	.	.	.	.	.	.	.	.	.	.	.	.	.	.	.	100.00	.	.	.	.	.	.	.	.	.	.	.	.	.	.	.	.	.	.	.	.	.	.	100.00
Enterobacter hormaechei	ESBL139	10	.	.	.	.	100.00	.	.	.	.	.	.	.	100.00	.	100.00	.	.	.	.	.	.	100.00	.	.	.	.	.	.	.	.	100.00	.	.	.	.	.	.	.	.	.	.	.	.	.	.	100.00	.
[truncated: 15 more columns]

## Sheet: VGs(ABRIcate)
#FILE	NUM_FOUND	aslA	astA	avrA	chuS	chuT	chuU	chuV	chuW	chuX	chuY	cseA	csgA	csgB	csgC	csgD	csgE	csgF	csgG	entA	entB	entC	entD	entE	entF	entS	espL1	espL4	espR1	espR4	espX1	espX2	espX4	espX5	espY1	espY2	espY3	espY4	faeD	faeE	fdeC	fepA	fepB	fepC	fepD	fepG	fes	fimA	fimB
ESBL032.fasta	42	100.00	.	.	.	.	.	.	.	.	.	.	.	99.78	.	100.00	.	99.04	100.00	100.00	100.00	100.00	100.00	100.00	99.28	100.00	100.00	100.00	.	99.56	100.00	.	92.03	100.00	99.87	.	.	.	.	.	99.88	100.00	100.00	100.00	100.00	100.00	100.00	100.00	100.00
ESBL048	37	100.00	.	.	.	.	.	.	.	.	.	.	.	99.78	.	100.00	.	99.04	100.00	100.00	100.00	100.00	100.00	100.00	99.28	100.00	100.00	100.00	83.65	99.56	100.00	.	99.94	100.00	99.87	.	.	.	.	.	99.88	100.00	100.00	100.00	100.00	100.00	100.00	100.00	100.00
ESBL061	15	.	.	.	.	.	.	.	.	.	.	100.00	.	.	.	.	.	.	.	99.20	99.18	.	.	.	.	.	.	.	.	.	.	.	.	.	.	.	.	.	.	.	.	.	.	94.61	.	.	.	.	.
ESBL062.fasta	117	.	.	100.00	.	.	.	.	.	.	.	.	100.00	100.00	100.00	100.00	100.00	100.00	100.00	.	99.18	.	.	.	.	.	.	.	.	.	.	.	.	.	.	.	.	.	96.60	91.25	.	.	.	96.45	.	91.54	.	.	.
ESBL063	50	.	.	.	.	.	.	.	.	.	.	.	.	99.78	.	100.00	.	99.04	100.00	100.00	100.00	100.00	100.00	100.00	99.28	100.00	100.00	.	83.81	.	100.00	.	99.94	100.00	.	.	.	.	.	.	99.41	100.00	100.00	100.00	100.00	100.00	100.00	99.83	100.00
ESBL064	21	.	.	.	.	.	.	.	.	.	.	.	.	.	.	.	.	.	.	99.20	99.18	.	.	.	.	.	.	.	.	.	.	.	.	.	.	.	.	.	.	.	.	.	.	94.61	.	.	.	.	.
ESBL065	44	100.00	.	.	.	.	.	.	.	.	.	.	.	99.78	.	100.00	.	99.04	100.00	100.00	100.00	100.00	100.00	100.00	99.28	100.00	100.00	.	83.73	.	99.93	.	99.94	100.00	.	.	.	.	.	.	.	100.00	100.00	100.00	100.00	100.00	100.00	100.00	100.00
ESBL066	78	100.00	.	.	100.00	.	100.00	100.00	100.00	.	100.00	.	.	99.78	.	100.00	.	99.04	100.00	100.00	100.00	100.00	100.00	100.00	99.28	100.00	100.00	100.00	99.29	97.19	100.00	.	100.00	100.00	95.88	96.49	100.00	100.00	.	.	99.76	100.00	100.00	100.00	100.00	100.00	100.00	100.00	100.00
ESBL067	10	.	.	.	.	.	.	.	.	.	.	.	.	.	.	.	.	.	.	99.20	99.18	.	.	.	.	.	.	.	.	.	.	.	.	.	.	.	.	.	.	.	.	.	.	94.61	.	.	.	.	.
ESBL068	76	100.00	.	.	100.00	.	100.00	100.00	100.00	.	100.00	.	.	99.78	.	100.00	.	99.04	100.00	100.00	100.00	100.00	100.00	100.00	99.28	100.00	100.00	100.00	99.29	97.19	100.00	.	100.00	100.00	95.88	96.49	100.00	100.00	.	.	99.76	100.00	100.00	100.00	100.00	100.00	100.00	100.00	100.00
ESBL069	10	.	.	.	.	.	.	.	.	.	.	.	.	.	.	.	.	.	.	99.20	99.18	.	.	.	.	.	.	.	.	.	.	.	.	.	.	.	.	.	.	.	.	.	.	94.61	.	.	.	.	.
ESBL070	11	.	.	.	.	.	.	.	.	.	.	.	.	.	.	.	.	.	.	99.20	99.18	.	.	.	.	.	.	.	.	.	.	.	.	.	.	.	.	.	.	.	.	.	.	94.61	.	88.72	.	.	.
ESBL082	10	.	.	.	.	.	.	.	.	.	.	.	.	.	.	.	.	.	.	.	99.30	.	.	.	.	.	.	.	.	.	.	.	.	.	.	.	.	.	.	.	.	.	.	94.61	.	88.72	.	.	.
ESBL083	41	100.00	.	.	.	.	.	.	.	.	.	.	.	99.78	.	100.00	.	99.04	100.00	100.00	100.00	100.00	100.00	100.00	99.28	100.00	100.00	99.95	83.73	.	99.93	.	100.00	100.00	84.20	.	.	.	.	.	.	100.00	100.00	100.00	100.00	100.00	100.00	100.00	100.00
ESBL087	39	99.93	.	.	.	.	.	.	.	.	.	.	.	99.78	.	100.00	.	99.04	100.00	100.00	100.00	100.00	100.00	100.00	99.28	100.00	99.95	99.95	99.44	.	99.86	100.00	99.94	100.00	99.87	96.49	.	100.00	.	.	99.76	100.00	100.00	100.00	100.00	100.00	100.00	100.00	100.00
ESBL098	69	100.00	.	.	.	.	100.00	100.00	100.00	.	100.00	.	.	99.78	.	100.00	.	99.04	100.00	100.00	100.00	100.00	100.00	100.00	99.25	100.00	100.00	.	83.81	.	100.00	100.00	100.00	100.00	100.00	100.00	100.00	100.00	.	.	99.13	100.00	100.00	100.00	100.00	100.00	100.00	100.00	100.00
ESBL101	49	100.00	100.00	.	.	.	.	.	.	.	.	.	.	99.78	.	100.00	.	99.04	100.00	100.00	100.00	100.00	100.00	100.00	99.28	100.00	100.00	100.00	83.73	.	99.93	.	99.94	84.92	99.87	.	.	.	.	.	99.86	100.00	100.00	100.00	100.00	100.00	100.00	100.00	100.00
ESBL103	66	100.00	.	.	100.00	100.00	100.00	100.00	100.00	100.00	100.00	.	.	99.78	.	100.00	.	99.04	100.00	100.00	99.77	100.00	82.23	100.00	99.28	100.00	100.00	.	99.29	.	.	.	100.00	.	.	100.00	.	99.79	.	.	100.00	100.00	100.00	100.00	100.00	100.00	100.00	99.67	100.00
ESBL104	69	100.00	.	.	.	.	100.00	100.00	100.00	.	100.00	.	.	99.78	.	100.00	.	99.04	100.00	100.00	100.00	100.00	100.00	100.00	99.25	100.00	100.00	.	83.81	.	100.00	100.00	100.00	100.00	100.00	100.00	100.00	100.00	.	.	99.13	100.00	100.00	100.00	100.00	100.00	100.00	100.00	100.00
ESBL105	10	.	.	.	.	.	.	.	.	.	.	.	.	.	.	.	.	.	.	99.20	99.18	.	.	.	.	.	.	.	.	.	.	.	.	.	.	.	.	.	.	.	.	.	.	94.61	.	.	.	.	.
ESBL106	37	100.00	.	.	.	.	.	.	.	.	.	.	.	99.78	.	100.00	.	99.04	100.00	100.00	100.00	100.00	100.00	100.00	99.28	100.00	100.00	.	83.73	.	99.93	.	99.94	100.00	.	.	.	.	.	.	99.88	100.00	100.00	100.00	100.00	100.00	100.00	100.00	100.00
ESBL107	70	.	.	.	.	.	.	.	.	.	.	.	.	99.78	.	100.00	.	99.04	100.00	100.00	100.00	100.00	100.00	100.00	98.66	100.00	98.42	.	83.81	.	99.93	.	99.94	100.00	.	.	.	.	.	.	99.88	100.00	100.00	100.00	100.00	100.00	100.00	99.83	100.00
ESBL108	61	.	100.00	.	.	.	.	.	.	.	.	.	.	99.78	.	100.00	.	99.04	100.00	100.00	100.00	100.00	100.00	100.00	99.28	100.00	100.00	.	83.73	.	100.00	.	99.94	100.00	.	.	.	.	.	.	99.76	100.00	100.00	100.00	100.00	100.00	100.00	100.00	100.00
ESBL110	51	.	.	.	.	.	.	.	.	.	.	.	.	99.78	.	100.00	.	99.04	100.00	100.00	100.00	100.00	100.00	100.00	98.66	100.00	100.00	.	83.81	.	100.00	.	99.94	100.00	.	.	.	.	.	.	99.41	100.00	100.00	100.00	100.00	100.00	100.00	100.00	100.00
ESBL111	55	100.00	100.00	.	.	.	.	.	.	.	.	.	.	99.78	.	100.00	.	99.04	100.00	100.00	100.00	100.00	100.00	100.00	99.28	100.00	100.00	.	83.73	.	99.86	.	.	.	99.87	.	.	.	.	.	.	100.00	100.00	100.00	100.00	100.00	100.00	100.00	100.00
ESBL133	55	100.00	100.00	.	.	.	.	.	.	.	.	.	.	99.78	.	100.00	.	99.04	100.00	100.00	100.00	100.00	100.00	100.00	99.28	100.00	100.00	.	83.73	.	99.93	.	99.94	100.00	.	.	.	.	.	.	.	100.00	100.00	100.00	100.00	100.00	100.00	.	.
ESBL134	1	.	.	.	.	.	.	.	.	.	.	.	.	.	.	.	.	.	.	.	.	.	.	.	.	.	.	.	.	.	.	.	.	.	.	.	.	.	.	.	.	.	.	.	.	.	.	.	.
ESBL136	56	.	.	.	.	.	.	.	.	.	.	.	.	99.78	.	100.00	.	99.04	100.00	100.00	100.00	100.00	100.00	100.00	99.28	100.00	100.00	.	83.81	99.56	100.00	.	99.94	100.00	.	.	.	.	.	.	99.76	100.00	100.00	100.00	100.00	100.00	100.00	100.00	100.00
ESBL137	117	.	.	100.00	.	.	.	.	.	.	.	.	100.00	100.00	100.00	100.00	100.00	100.00	100.00	.	99.18	.	.	.	.	.	.	.	.	.	.	.	.	.	.	.	.	.	96.60	91.25	.	.	.	96.45	.	91.54	.	.	.
ESBL138	54	100.00	100.00	.	.	.	.	.	.	.	.	.	.	99.78	.	100.00	.	99.04	100.00	100.00	100.00	100.00	100.00	100.00	99.20	100.00	100.00	.	83.73	.	99.93	.	99.94	100.00	.	.	.	.	.	.	99.88	100.00	100.00	100.00	100.00	100.00	100.00	100.00	100.00
ESBL139	1	.	.	.	.	.	.	.	.	.	.	.	.	.	.	.	.	.	.	.	.	.	.	.	.	.	.	.	.	.	.	.	.	.	.	.	.	.	.	.	.	.	.	.	.	.	.	.	.
[truncated: 144 more columns]

## Sheet: PlasmidFinder(ABRIcate)
#FILE	Col(IRGK)_1	Col(MG828)_1	Col(MGD2)_1	Col(Ye4449)_1	Col156_1	Col8282_1	ColRNAI_1	ColpVC_1	IncA/C2_1	IncB/O/K/Z_2	IncFIA(HI1)_1_HI1	IncFIA_1	IncFIB(AP001918)_1	IncFIB(K)_1_Kpn3	IncFIB(pB171)_1_pB171	IncFIB(pHCM2)_1_pHCM2	IncFIB(pKPHS1)_1_pKPHS1	IncFIC(FII)_1	IncFII(pCRY)_1_pCRY	IncFII(pCoo)_1_pCoo	IncFII_1	IncFII_1_pKP91	IncHI1A_1	IncHI1B(CIT)_1_pNDM-CIT	IncHI1B(R27)_1_R27	IncI1_1_Alpha	IncI2_1	IncI2_1_Delta	IncN_1	IncQ1_1	IncQ2_1	IncX1_1	IncY_1
ESBL032	.	.	.	.	.	.	100.00	.	.	.	.	.	.	.	.	.	.	.	.	.	.	.	.	.	.	.	.	.	.	.	.	.	100.00
ESBL048	.	.	.	.	.	.	.	.	.	.	.	.	100.00	.	.	.	.	99.60	.	.	.	.	.	.	.	.	.	.	.	.	.	.	.
ESBL061	.	.	.	.	.	.	100.00	.	.	.	.	.	.	100.00	.	.	100.00	.	100.00	.	.	100.00	.	.	.	.	.	.	100.00	.	.	.	.
ESBL062	.	.	.	.	.	.	.	.	.	.	.	.	.	99.64	.	.	.	.	.	.	.	.	.	.	.	.	.	.	.	.	.	.	.
ESBL063	.	.	.	.	.	.	.	.	.	.	.	.	.	.	.	.	.	.	.	.	.	.	.	.	.	100.00	.	.	.	.	.	.	.
ESBL064	.	98.47	.	.	.	100.00	90.77	.	.	.	.	.	.	.	.	.	.	.	.	.	.	.	.	.	.	.	.	.	.	.	.	.	100.00
ESBL065	.	89.31;57.25;98.47	.	.	.	.	90.77;100.00;100.00;98.46	.	.	.	.	.	.	.	.	.	.	.	.	.	.	.	.	100.00	.	.	.	100.00	.	.	.	.	.
ESBL066	.	.	.	.	100.00	.	.	.	.	.	.	.	100.00	.	.	.	.	.	.	.	100.00	.	.	.	.	100.00	.	.	.	100.00	.	.	.
ESBL067	.	.	74.26	100.00	.	.	.	.	.	.	.	.	.	100.00	.	.	.	.	.	.	.	96.09	.	.	.	.	.	.	.	.	.	.	.
ESBL068	.	.	.	.	.	.	.	.	.	.	.	.	.	.	.	.	.	.	.	.	.	.	.	.	.	.	.	.	.	.	.	.	100.00
ESBL069	.	25.19;98.47	.	.	.	.	90.77	.	.	.	.	.	.	100.00	.	.	.	.	.	.	.	96.09	.	.	.	.	.	.	.	.	.	.	.
ESBL070	.	58.78;87.79	.	.	100.00	.	90.77	.	.	.	.	.	.	100.00	.	.	.	.	95.28	.	.	96.09	.	.	.	.	.	.	.	.	.	.	.
ESBL082	100.00	.	.	.	.	.	100.00	.	.	.	.	.	.	100.00	.	.	.	.	.	.	.	.	.	.	.	.	.	.	.	.	.	.	.
ESBL083	.	.	.	.	.	.	.	.	.	.	100.00	98.97	.	.	100.00	.	.	59.92	.	.	.	.	100.00	.	100.00	.	.	.	.	.	.	.	.
ESBL087	.	.	.	.	.	.	.	.	.	.	.	.	.	.	.	.	.	.	.	.	.	.	.	.	.	.	.	.	.	.	.	.	.
ESBL098	.	.	.	.	.	.	90.77	.	.	.	.	.	100.00	.	.	.	.	54.31	.	.	.	.	.	.	.	100.00	.	.	.	100.00	.	.	.
ESBL101	.	87.40	.	.	38.31;46.75;38.31;98.70	99.03	100.00;90.77	100.00	.	100.00	.	.	.	.	.	100.00	.	.	.	.	.	.	.	.	.	.	.	.	.	.	.	.	.
ESBL103	.	.	.	.	.	.	100.00	.	.	.	.	.	100.00	.	.	.	.	.	.	.	.	.	.	.	.	.	.	.	.	.	.	.	.
ESBL104	.	98.47	.	.	.	.	.	.	.	.	.	.	100.00	.	.	.	.	54.31	.	.	.	.	.	.	.	100.00	.	100.00	.	100.00	.	.	.
ESBL105	.	.	.	.	.	.	.	.	.	.	.	.	.	100.00	.	.	.	.	.	.	.	100.00	.	.	.	.	.	.	.	.	.	.	.
ESBL106	.	98.47	.	.	.	.	.	.	.	.	.	.	100.00	.	.	.	.	99.60	.	.	.	.	.	.	.	.	.	.	.	.	98.89	100.00	.
ESBL107	.	100.00;98.47	.	.	.	98.55	90.77	.	.	.	.	.	100.00	.	.	.	.	99.60	.	.	.	.	.	.	.	100.00	.	.	.	.	.	.	.
ESBL108	.	.	.	.	.	.	100.00;100.00	.	.	.	.	93.56	100.00	.	.	.	.	99.60	.	.	.	.	.	.	.	100.00	.	.	.	.	.	.	.
ESBL110	.	.	.	.	.	.	90.77;100.00	.	.	.	.	.	100.00	.	.	.	.	99.60	.	.	.	.	.	.	.	100.00	.	.	.	.	.	.	100.00
ESBL111	.	.	.	.	.	.	.	.	100.00	.	.	.	100.00	.	.	.	.	.	.	.	.	.	.	.	.	100.00	.	.	.	.	.	.	.
ESBL133	.	.	.	.	.	.	90.77	.	.	.	.	93.56	100.00	.	.	.	.	.	.	.	.	.	.	.	.	100.00	.	.	.	.	.	.	.
ESBL134	.	.	.	.	.	.	.	.	.	.	.	.	.	.	.	.	.	.	.	.	.	.	.	.	.	.	.	.	.	.	.	.	.
ESBL136	.	.	.	.	.	.	.	.	.	.	.	.	100.00	.	.	.	.	.	.	99.62	.	.	.	.	.	100.00	.	.	.	.	.	.	.
ESBL137	.	.	.	.	.	.	.	.	.	.	.	.	.	99.64	.	.	.	.	.	.	.	.	.	.	.	.	.	.	.	.	.	.	.
ESBL138	.	.	.	.	.	.	.	.	.	.	.	.	.	.	.	.	.	.	.	.	.	.	.	.	.	100.00	100.00	.	.	.	.	.	.
ESBL139	.	.	.	.	.	.	.	.	.	.	.	.	.	.	.	.	.	.	.	.	.	.	.	.	.	.	.	.	.	.	.	.	.

## Sheet: Staramr summary
Isolate ID	Quality Module	Genotype	Predicted Phenotype	CGE Predicted Phenotype	Plasmid	Scheme	Sequence Type	Genome Length	N50 value	Number of Contigs Greater Than Or Equal To 300 bp	Quality Module Feedback
ESBL032	Passed	aadA5, aph(3'')-Ib, aph(6)-Id, blaCTX-M-15, blaTEM-1B, catA1, dfrA17, gyrA (D87N), gyrA (S83L), mph(A), parC (A56T), parC (S80I), qnrS1, sul1, sul2, tet(A)	streptomycin, kanamycin, ampicillin, ceftriaxone, chloramphenicol, trimethoprim, ciprofloxacin I/R, nalidixic acid, erythromycin, azithromycin, sulfisoxazole, tetracycline	Spectinomycin, Streptomycin, Amoxicillin, Ampicillin, Aztreonam, Cefepime, Cefotaxime, Ceftazidime, Ceftriaxone, Piperacillin, Ticarcillin, Cephalothin, Chloramphenicol, Trimethoprim, Nalidixic acid;Nalidixic acid, Ciprofloxacin, Nalidixic acid, Erythromycin, Azithromycin, Spiramycin, Telithromycin, Sulfamethoxazole, Doxycycline, Tetracycline	IncY	ecoli_achtman_4	744	4739226	148498	105
ESBL048	Passed	aadA1, aadA2, blaCTX-M-15, blaTEM-1B, cmlA1, dfrA12, gyrA (D87N), gyrA (S83L), mef(B), parC (S80I), parE (L416F), sul3, tet(A)	streptomycin, ampicillin, ceftriaxone, chloramphenicol, trimethoprim, ciprofloxacin I/R, nalidixic acid, erythromycin, azithromycin, sulfisoxazole, tetracycline	Spectinomycin, Streptomycin, Amoxicillin, Ampicillin, Aztreonam, Cefepime, Cefotaxime, Ceftazidime, Ceftriaxone, Piperacillin, Ticarcillin, Cephalothin, Chloramphenicol, Trimethoprim, Nalidixic acid;Nalidixic acid, Ciprofloxacin, Nalidixic acid, Erythromycin, Azithromycin, Sulfamethoxazole, Doxycycline, Tetracycline	None	ecoli_achtman_4	10	4793405	148156	110
ESBL061	Passed	aac(3)-IId, aadA2, blaCTX-M-1, blaSHV-81, dfrA12, fosA, mph(A), OqxA, OqxB, qnrS1, sul1, sul2, tet(A)	gentamicin, streptomycin, ampicillin, ceftriaxone, trimethoprim, fosfomycin, erythromycin, azithromycin, unknown[OqxA_1_EU370913], unknown[OqxB_1_EU370913], ciprofloxacin I/R, sulfisoxazole, tetracycline	Apramycin, Gentamicin, Tobramycin, Dibekacin, Netilmicin, Sisomicin, Spectinomycin, Streptomycin, Amoxicillin, Ampicillin, Aztreonam, Cefepime, Cefotaxime, Ceftazidime, Ceftriaxone, Piperacillin, Ticarcillin, Cephalothin, Trimethoprim, Fosfomycin, Erythromycin, Azithromycin, Spiramycin, Telithromycin, Chloramphenicol, Nalidixic acid, Ciprofloxacin, Sulfamethoxazole, Doxycycline, Tetracycline	ColRNAI, IncFIB(K), IncFII(pKP91), IncN	klebsiella	25	5728185	290236	80
ESBL062	Passed	aph(3')-Ia, blaCTX-M-1, dfrA1, dfrA14, sul1, tet(A)	kanamycin, ampicillin, ceftriaxone, trimethoprim, sulfisoxazole, tetracycline	Neomycin, Kanamycin, Lividomycin, Paromomycin, Ribostamycin, Amoxicillin, Ampicillin, Aztreonam, Cefepime, Cefotaxime, Ceftazidime, Ceftriaxone, Piperacillin, Ticarcillin, Trimethoprim, Sulfamethoxazole, Doxycycline, Tetracycline	IncFIB(pN55391)	senterica_achtman_2	32	4947464	254420	62
ESBL063	Passed	aadA1, aadA2, blaSHV-12, cmlA1, sul3, tet(A)	streptomycin, ampicillin, ceftriaxone, chloramphenicol, sulfisoxazole, tetracycline	Spectinomycin, Streptomycin, Amoxicillin, Ampicillin, Aztreonam, Cefepime, Cefotaxime, Ceftazidime, Ceftriaxone, Piperacillin, Ticarcillin, Chloramphenicol, Sulfamethoxazole, Doxycycline, Tetracycline	IncI1-I(Alpha)	ecoli_achtman_4	223	4938867	214975	87
ESBL064	Passed	aph(3'')-Ib, aph(6)-Id, blaCTX-M-15, blaSHV-187, blaTEM-1B, dfrA14, fosA6, OqxA, OqxB, qnrS1, sul2, tet(A)	streptomycin, kanamycin, ampicillin, ceftriaxone, trimethoprim, fosfomycin, unknown[OqxA_1_EU370913], unknown[OqxB_1_EU370913], ciprofloxacin I/R, sulfisoxazole, tetracycline	Streptomycin, Amoxicillin, Ampicillin, Aztreonam, Cefepime, Cefotaxime, Ceftazidime, Ceftriaxone, Piperacillin, Ticarcillin, Unknown Beta-lactam, Cephalothin, Trimethoprim, Fosfomycin, Chloramphenicol, Nalidixic acid, Ciprofloxacin, Sulfamethoxazole, Doxycycline, Tetracycline	Col8282, IncY	klebsiella	29	5344837	467370	50
ESBL065	Passed	aadA1, blaSHV-12, blaTEM-1B, dfrA15, sul2, tet(A)	streptomycin, ampicillin, ceftriaxone, trimethoprim, sulfisoxazole, tetracycline	Spectinomycin, Streptomycin, Amoxicillin, Ampicillin, Aztreonam, Cefepime, Cefotaxime, Ceftazidime, Ceftriaxone, Piperacillin, Ticarcillin, Cephalothin, Trimethoprim, Sulfamethoxazole, Doxycycline, Tetracycline	IncI2(Delta), p0111	ecoli_achtman_4	2705	4997397	191050	142
ESBL066	Passed	aac(3)-IId, aph(3'')-Ib, aph(3')-Ia, aph(6)-Id, blaCTX-M-15, blaTEM-1B, dfrA5, floR, sul2, tet(A)	gentamicin, streptomycin, kanamycin, ampicillin, ceftriaxone, trimethoprim, chloramphenicol, sulfisoxazole, tetracycline	Apramycin, Gentamicin, Tobramycin, Dibekacin, Netilmicin, Sisomicin, Streptomycin, Neomycin, Kanamycin, Lividomycin, Paromomycin, Ribostamycin, Amoxicillin, Ampicillin, Aztreonam, Cefepime, Cefotaxime, Ceftazidime, Ceftriaxone, Piperacillin, Ticarcillin, Cephalothin, Trimethoprim, Chloramphenicol, Florfenicol, Sulfamethoxazole, Doxycycline, Tetracycline	Col156, IncFIB(AP001918), IncFII, IncI1-I(Alpha), IncQ1	ecoli_achtman_4	69	5163758	350727	105
ESBL067	Passed	aph(3'')-Ib, aph(6)-Id, blaCTX-M-15, blaSHV-33, blaTEM-1B, dfrA14, fosA6, OqxA, OqxB, sul2, tet(A)	streptomycin, kanamycin, ampicillin, ceftriaxone, trimethoprim, fosfomycin, unknown[OqxA_1_EU370913], unknown[OqxB_1_EU370913], sulfisoxazole, tetracycline	Streptomycin, Amoxicillin, Ampicillin, Aztreonam, Cefepime, Cefotaxime, Ceftazidime, Ceftriaxone, Piperacillin, Ticarcillin, Cephalothin, Trimethoprim, Fosfomycin, Chloramphenicol, Nalidixic acid, Ciprofloxacin, Sulfamethoxazole, Doxycycline, Tetracycline	IncFIB(K), p0111	klebsiella	35	5538655	350412	61
ESBL068	Passed	aph(3'')-Ib, aph(6)-Id, blaCTX-M-15, blaTEM-1B, qnrS1, sul2, tet(A)	streptomycin, kanamycin, ampicillin, ceftriaxone, ciprofloxacin I/R, sulfisoxazole, tetracycline	Streptomycin, Amoxicillin, Ampicillin, Aztreonam, Cefepime, Cefotaxime, Ceftazidime, Ceftriaxone, Piperacillin, Ticarcillin, Cephalothin, Ciprofloxacin, Sulfamethoxazole, Doxycycline, Tetracycline	IncY	ecoli_achtman_4	69	5004944	290975	95
ESBL069	Passed	aph(3'')-Ib, aph(6)-Id, blaCTX-M-15, blaSHV-187, blaTEM-1B, dfrA14, fosA6, OqxA, OqxB, sul2, tet(A)	streptomycin, kanamycin, ampicillin, ceftriaxone, trimethoprim, fosfomycin, unknown[OqxA_1_EU370913], unknown[OqxB_1_EU370913], sulfisoxazole, tetracycline	Streptomycin, Amoxicillin, Ampicillin, Aztreonam, Cefepime, Cefotaxime, Ceftazidime, Ceftriaxone, Piperacillin, Ticarcillin, Unknown Beta-lactam, Cephalothin, Trimethoprim, Fosfomycin, Chloramphenicol, Nalidixic acid, Ciprofloxacin, Sulfamethoxazole, Doxycycline, Tetracycline	IncFIB(K)	klebsiella	29	5546334	863562	45
ESBL070	Passed	aph(3'')-Ib, aph(6)-Id, blaCTX-M-15, blaLAP-2, blaSHV-60, blaTEM-1B, dfrA1, dfrA14, OqxA, OqxB, qnrB1, qnrS1, sul1, sul2, tet(A)	streptomycin, kanamycin, ampicillin, ceftriaxone, trimethoprim, unknown[OqxA_1_EU370913], unknown[OqxB_1_EU370913], ciprofloxacin I/R, sulfisoxazole, tetracycline	Streptomycin, Amoxicillin, Ampicillin, Aztreonam, Cefepime, Cefotaxime, Ceftazidime, Ceftriaxone, Piperacillin, Ticarcillin, Cephalotin, Cephalothin, Trimethoprim, Chloramphenicol, Nalidixic acid, Ciprofloxacin, Sulfamethoxazole, Doxycycline, Tetracycline	IncFIB(K)	klebsiella	3069	5578266	466241	56
ESBL083	Passed	aac(3)-IIa, aadA1, blaCTX-M-1, gyrA (S83L), lnu(G), mph(A), sul1, tet(B)	gentamicin, streptomycin, ampicillin, ceftriaxone, ciprofloxacin I/R, nalidixic acid, lincomycin, erythromycin, azithromycin, sulfisoxazole, tetracycline	Apramycin, Gentamicin, Tobramycin, Dibekacin, Netilmicin, Sisomicin, Spectinomycin, Streptomycin, Amoxicillin, Ampicillin, Aztreonam, Cefepime, Cefotaxime, Ceftazidime, Ceftriaxone, Piperacillin, Ticarcillin, Nalidixic acid, Ciprofloxacin, Lincomycin, Erythromycin, Azithromycin, Spiramycin, Telithromycin, Sulfamethoxazole, Doxycycline, Tetracycline, Minocycline	IncFIA, IncFIA(HI1), IncFIB(pB171), IncHI1A, IncHI1B(R27)	ecoli_achtman_4	10	4968087	133958	120
ESBL087	Passed	ant(3'')-Ia, ARR-3, blaOXA-10, blaSHV-12, blaTEM-57, cmlA1, qnrS1, sul3, tet(A)	streptomycin, rifampicin, ampicillin, ceftriaxone, chloramphenicol, ciprofloxacin I/R, sulfisoxazole, tetracycline	Streptomycin, Rifampicin, Amoxicillin, Ampicillin, Aztreonam, Piperacillin, Piperacillin+Tazobactam, Cefepime, Cefotaxime, Ceftazidime, Ceftriaxone, Ticarcillin, Cephalothin, Chloramphenicol, Ciprofloxacin, Sulfamethoxazole, Doxycycline, Tetracycline	None	ecoli_achtman_4	515	4605818	247654	67
ESBL098	Passed	aadA1, aph(3'')-Ib, aph(6)-Id, blaSHV-12, blaTEM-1B, dfrA1, parC (S80I), sul1, sul2, tet(A)	streptomycin, kanamycin, ampicillin, ceftriaxone, trimethoprim, ciprofloxacin I/R, nalidixic acid, sulfisoxazole, tetracycline	Spectinomycin, Streptomycin, Amoxicillin, Ampicillin, Aztreonam, Cefepime, Cefotaxime, Ceftazidime, Ceftriaxone, Piperacillin, Ticarcillin, Cephalothin, Trimethoprim, Nalidixic acid, Ciprofloxacin, Sulfamethoxazole, Doxycycline, Tetracycline	IncFIB(AP001918), IncI1-I(Alpha), IncQ1	ecoli_achtman_4	1011	5296312	193406	126
ESBL101	Passed	aadA2, blaCTX-M-14b, dfrA16, gyrA (S83L), sul1	streptomycin, ampicillin, ceftriaxone, trimethoprim, ciprofloxacin I/R, nalidixic acid, sulfisoxazole	Spectinomycin, Streptomycin, Amoxicillin, Ampicillin, Aztreonam, Cefepime, Cefotaxime, Ceftazidime, Ceftriaxone, Piperacillin, Ticarcillin, Trimethoprim, Nalidixic acid, Ciprofloxacin, Sulfamethoxazole	Col156, ColpVC, IncFIB(pLF82-PhagePlasmid), p0111	ecoli_achtman_4	10	5498947	95179	341
ESBL103	Passed	aac(3)-IIa, aph(3'')-Ib, aph(6)-Id, blaCTX-M-55, blaTEM-1B, dfrA14, parC (S80I), parE (S458A), sul2, tet(A)	unknown[aac(3)-IIa_6_CP023555], streptomycin, kanamycin, ampicillin, ceftriaxone, trimethoprim, ciprofloxacin I/R, nalidixic acid, sulfisoxazole, tetracycline	Gentamicin, Tobramycin, Streptomycin, Amoxicillin, Ampicillin, Aztreonam, Cefepime, Cefotaxime, Ceftazidime, Ceftriaxone, Piperacillin, Ticarcillin, Cephalothin, Trimethoprim, Nalidixic acid, Ciprofloxacin, Sulfamethoxazole, Doxycycline, Tetracycline	IncFIB(AP001918)	ecoli_achtman_4	457	5009954	199149	93
ESBL104	Passed	aac(3)-IId, aadA1, aph(3'')-Ib, aph(6)-Id, blaSHV-12, blaTEM-1B, dfrA1, parC (S80I), sul1, sul2, tet(A)	gentamicin, streptomycin, kanamycin, ampicillin, ceftriaxone, trimethoprim, ciprofloxacin I/R, nalidixic acid, sulfisoxazole, tetracycline	Apramycin, Gentamicin, Tobramycin, Dibekacin, Netilmicin, Sisomicin, Spectinomycin, Streptomycin, Amoxicillin, Ampicillin, Aztreonam, Cefepime, Cefotaxime, Ceftazidime, Ceftriaxone, Piperacillin, Ticarcillin, Cephalothin, Trimethoprim, Nalidixic acid, Ciprofloxacin, Sulfamethoxazole, Doxycycline, Tetracycline	IncFIB(AP001918), IncI1-I(Alpha), IncQ1	ecoli_achtman_4	1011	5251819	325224	98
ESBL105	Passed	aadA2, aph(3'')-Ib, aph(6)-Id, blaCTX-M-15, blaSHV-89, dfrA12, mph(A), OqxA, OqxB, qnrS1, sul1, sul2	streptomycin, kanamycin, ampicillin, ceftriaxone, trimethoprim, erythromycin, azithromycin, unknown[OqxA_1_EU370913], unknown[OqxB_1_EU370913], ciprofloxacin I/R, sulfisoxazole	Spectinomycin, Streptomycin, Amoxicillin, Ampicillin, Aztreonam, Cefepime, Cefotaxime, Ceftazidime, Ceftriaxone, Piperacillin, Ticarcillin, Cephalothin, Trimethoprim, Erythromycin, Azithromycin, Spiramycin, Telithromycin, Chloramphenicol, Nalidixic acid, Ciprofloxacin, Sulfamethoxazole	IncFIB(K)(pCAV1099-114), repB(R1701)	klebsiella	187	5565435	315171	84
ESBL106	Passed	aadA1, aadA2, blaCTX-M-1, cmlA1, dfrA12, mef(B), qnrS1, sul3, tet(A)	streptomycin, ampicillin, ceftriaxone, chloramphenicol, trimethoprim, erythromycin, azithromycin, ciprofloxacin I/R, sulfisoxazole, tetracycline	Spectinomycin, Streptomycin, Amoxicillin, Ampicillin, Aztreonam, Cefepime, Cefotaxime, Ceftazidime, Ceftriaxone, Piperacillin, Ticarcillin, Chloramphenicol, Trimethoprim, Erythromycin, Azithromycin, Ciprofloxacin, Sulfamethoxazole, Doxycycline, Tetracycline	IncFIB(AP001918), IncX1	ecoli_achtman_4	218	4815193	151180	109
ESBL107	Passed	aac(6')-Ib-cr, aph(3'')-Ib, aph(6)-Id, ARR-3, blaCTX-M-65, blaOXA-1, blaTEM-1B, catB3, dfrA1, floR, gyrA (S83L), mph(A), parC (S80I), qnrS2, sul2, tet(A)	amikacin, tobramycin, ciprofloxacin I/R, streptomycin, kanamycin, rifampicin, ampicillin, ceftriaxone, chloramphenicol, trimethoprim, nalidixic acid, erythromycin, azithromycin, sulfisoxazole, tetracycline	Tobramycin, Dibekacin, Amikacin, Sisomicin, Netilmicin, Fluoroquinolone, Ciprofloxacin, Streptomycin, Rifampicin, Amoxicillin, Ampicillin, Aztreonam, Cefepime, Cefotaxime, Ceftazidime, Ceftriaxone, Piperacillin, Ticarcillin, Amoxicillin+Clavulanic acid, Ampicillin+Clavulanic acid, Piperacillin+Tazobactam, Cephalothin, Chloramphenicol, Trimethoprim, Florfenicol, Nalidixic acid, Erythromycin, Azith…	IncFIB(AP001918), IncI1-I(Alpha)	ecoli_achtman_4	2179	5149771	185044	153
ESBL108	Passed	aadA1, aadA2, blaSHV-12, cmlA1, sul3, tet(A)	streptomycin, ampicillin, ceftriaxone, chloramphenicol, sulfisoxazole, tetracycline	Spectinomycin, Streptomycin, Amoxicillin, Ampicillin, Aztreonam, Cefepime, Cefotaxime, Ceftazidime, Ceftriaxone, Piperacillin, Ticarcillin, Chloramphenicol, Sulfamethoxazole, Doxycycline, Tetracycline	IncFIA, IncFIB(AP001918), IncI1-I(Alpha)	ecoli_achtman_4	155	5149595	196728	139
ESBL110	Passed	blaCTX-M-8, gyrA (D87N), gyrA (S83L), parC (S80I)	ampicillin, ceftriaxone, ciprofloxacin I/R, nalidixic acid	Amoxicillin, Ampicillin, Aztreonam, Cefepime, Cefotaxime, Ceftazidime, Ceftriaxone, Piperacillin, Ticarcillin, Nalidixic acid;Nalidixic acid, Ciprofloxacin, Nalidixic acid	IncFIB(AP001918), IncI1-I(Alpha), IncY	ecoli_achtman_4	-	5267267	116741	150
ESBL111	Passed	aadA1, aadA2, blaSHV-12, cmlA1, gyrA (S83L), parC (A56T), sul2, sul3, tet(A)	streptomycin, ampicillin, ceftriaxone, chloramphenicol, ciprofloxacin I/R, nalidixic acid, sulfisoxazole, tetracycline	Spectinomycin, Streptomycin, Amoxicillin, Ampicillin, Aztreonam, Cefepime, Cefotaxime, Ceftazidime, Ceftriaxone, Piperacillin, Ticarcillin, Chloramphenicol, Nalidixic acid, Ciprofloxacin, Sulfamethoxazole, Doxycycline, Tetracycline	IncC, IncFIB(AP001918), IncI1-I(Alpha)	ecoli_achtman_4	8132	5091168	91341	183
ESBL133	Passed	blaSHV-12, dfrA14	ampicillin, ceftriaxone, trimethoprim	Amoxicillin, Ampicillin, Aztreonam, Cefepime, Cefotaxime, Ceftazidime, Ceftriaxone, Piperacillin, Ticarcillin, Trimethoprim	IncFIA, IncFIB(AP001918), IncI1-I(Alpha), p0111	ecoli_achtman_4	93	5121388	118393	140
ESBL134	Passed	aac(6')-Ib-cr, blaACT-16, blaCTX-M-15, blaLAP-2, blaOXA-1, catB3, qnrS1, tet(A)	amikacin, tobramycin, ciprofloxacin I/R, ampicillin, amoxicillin/clavulanic acid, cefoxitin, ceftriaxone, chloramphenicol, tetracycline	Tobramycin, Dibekacin, Amikacin, Sisomicin, Netilmicin, Fluoroquinolone, Ciprofloxacin, Amoxicillin, Amoxicillin+Clavulanic acid, Ampicillin, Ampicillin+Clavulanic acid, Cefotaxime, Cefoxitin, Ceftazidime, Piperacillin, Piperacillin+Tazobactam, Ticarcillin, Ticarcillin+Clavulanic acid, Aztreonam, Cefepime, Ceftriaxone, Cephalotin, Chloramphenicol, Doxycycline, Tetracycline	None	ecloacae	109	4839279	237113	63
ESBL136	Passed	aadA1, blaSHV-12, blaTEM-220, cmlA1, dfrA15, qnrS1, sul3, tet(A)	streptomycin, ampicillin, ceftriaxone, chloramphenicol, trimethoprim, ciprofloxacin I/R, sulfisoxazole, tetracycline	Spectinomycin, Streptomycin, Amoxicillin, Ampicillin, Aztreonam, Cefepime, Cefotaxime, Ceftazidime, Ceftriaxone, Piperacillin, Ticarcillin, Unknown Beta-lactam, Chloramphenicol, Trimethoprim, Ciprofloxacin, Sulfamethoxazole, Doxycycline, Tetracycline	IncFIB(AP001918), IncI1-I(Alpha)	ecoli_achtman_4	4162	4962204	157479	115
ESBL137	Passed	blaCTX-M-1, dfrA1, sul1, tet(A)	ampicillin, ceftriaxone, trimethoprim, sulfisoxazole, tetracycline	Amoxicillin, Ampicillin, Aztreonam, Cefepime, Cefotaxime, Ceftazidime, Ceftriaxone, Piperacillin, Ticarcillin, Trimethoprim, Sulfamethoxazole, Doxycycline, Tetracycline	IncFIB(pN55391)	senterica_achtman_2	32	4944288	196934	70
ESBL138	Passed	blaSHV-12, gyrA (S83L), parC (S80R)	ampicillin, ceftriaxone, ciprofloxacin I/R, nalidixic acid	Amoxicillin, Ampicillin, Aztreonam, Cefepime, Cefotaxime, Ceftazidime, Ceftriaxone, Piperacillin, Ticarcillin, Nalidixic acid, Ciprofloxacin	IncI1-I(Alpha), IncI2	ecoli_achtman_4	2223	5153683	154861	134
ESBL139	Passed	aac(6')-Ib-cr, blaACT-16, blaCTX-M-15, blaLAP-2, blaOXA-1, catB3, qnrS1, tet(A)	amikacin, tobramycin, ciprofloxacin I/R, ampicillin, amoxicillin/clavulanic acid, cefoxitin, ceftriaxone, chloramphenicol, tetracycline	Tobramycin, Dibekacin, Amikacin, Sisomicin, Netilmicin, Fluoroquinolone, Ciprofloxacin, Amoxicillin, Amoxicillin+Clavulanic acid, Ampicillin, Ampicillin+Clavulanic acid, Cefotaxime, Cefoxitin, Ceftazidime, Piperacillin, Piperacillin+Tazobactam, Ticarcillin, Ticarcillin+Clavulanic acid, Aztreonam, Cefepime, Ceftriaxone, Cephalotin, Chloramphenicol, Doxycycline, Tetracycline	None	ecloacae	109	4689511	252576	58
ESBL82	Passed	aadA2, aph(3'')-Ib, aph(3')-Ia, aph(6)-Id, blaCTX-M-15, blaOKP-B-8, dfrA12, mph(A), qnrS1, sul1, sul2, tet(A)	streptomycin, kanamycin, ampicillin, ceftriaxone, trimethoprim, erythromycin, azithromycin, ciprofloxacin I/R, sulfisoxazole, tetracycline	Spectinomycin, Streptomycin, Neomycin, Kanamycin, Lividomycin, Paromomycin, Ribostamycin, Amoxicillin, Ampicillin, Aztreonam, Cefepime, Cefotaxime, Ceftazidime, Ceftriaxone, Piperacillin, Ticarcillin, Unknown Beta-lactam, Trimethoprim, Erythromycin, Azithromycin, Spiramycin, Telithromycin, Ciprofloxacin, Sulfamethoxazole, Doxycycline, Tetracycline	Col(IRGK), IncFIB(K)(pCAV1099-114)	klebsiella	-	5317790	217399	62

## Sheet: Staramr_detailed summary
Isolate ID	Data	Data Type	Predicted Phenotype	CGE Predicted Phenotype	%Identity	%Overlap	HSP Length/Total Length	Contig	Start	End	Accession
ESBL032	ST744 (ecoli_achtman_4)	MLST
ESBL032	IncY	Plasmid			98.82	100.0	765/765	NODE_39_length_31971_cov_24.200980	3923	3159	K02380
ESBL032	aadA5	Resistance	streptomycin	Spectinomycin, Streptomycin	100.0	100.0	789/789	NODE_51_length_16220_cov_22.606475	7635	8423	AF137361
ESBL032	aph(3'')-Ib	Resistance	streptomycin	Streptomycin	100.0	100.0	804/804	NODE_43_length_28657_cov_25.282615	24035	23232	AF321551
ESBL032	aph(6)-Id	Resistance	kanamycin	Streptomycin	100.0	100.0	837/837	NODE_43_length_28657_cov_25.282615	23232	22396	M28829
ESBL032	blaCTX-M-15	Resistance	ampicillin, ceftriaxone	Amoxicillin, Ampicillin, Aztreonam, Cefepime, Cefotaxime, Ceftazidime, Ceftriaxone, Piperacillin, Ticarcillin	100.0	100.0	876/876	NODE_43_length_28657_cov_25.282615	17993	17118	AY044436
ESBL032	blaTEM-1B	Resistance	ampicillin	Amoxicillin, Ampicillin, Cephalothin, Piperacillin, Ticarcillin	100.0	100.0	861/861	NODE_43_length_28657_cov_25.282615	20815	21675	AY458016
ESBL032	catA1	Resistance	chloramphenicol	Chloramphenicol	99.85	100.0	660/660	NODE_51_length_16220_cov_22.606475	348	1007	V00622
ESBL032	dfrA17	Resistance	trimethoprim	Trimethoprim	100.0	100.0	474/474	NODE_51_length_16220_cov_22.606475	7031	7504	FJ460238
ESBL032	gyrA (D87N)	Resistance	ciprofloxacin I/R, nalidixic acid	Nalidixic acid;Nalidixic acid,Ciprofloxacin	99.92	100.0	2628/2628	NODE_6_length_251189_cov_23.760470	20158	22785
ESBL032	gyrA (S83L)	Resistance	ciprofloxacin I/R, nalidixic acid	Nalidixic acid,Ciprofloxacin	99.92	100.0	2628/2628	NODE_6_length_251189_cov_23.760470	20158	22785
ESBL032	mph(A)	Resistance	erythromycin, azithromycin	Erythromycin, Azithromycin, Spiramycin, Telithromycin	99.68	100.11	922/921	NODE_51_length_16220_cov_22.606475	16025	15104	U36578
ESBL032	parC (A56T)	Resistance	ciprofloxacin I/R, nalidixic acid	Nalidixic acid,Ciprofloxacin	99.87	100.0	2259/2259	NODE_3_length_287327_cov_23.706327	29545	27287
ESBL032	parC (S80I)	Resistance	ciprofloxacin I/R, nalidixic acid	Nalidixic acid,Ciprofloxacin	99.87	100.0	2259/2259	NODE_3_length_287327_cov_23.706327	29545	27287
ESBL032	qnrS1	Resistance	ciprofloxacin I/R	Ciprofloxacin	100.0	100.0	657/657	NODE_43_length_28657_cov_25.282615	12477	11821	AB187515
ESBL032	sul1	Resistance	sulfisoxazole	Sulfamethoxazole	100.0	100.0	840/840	NODE_51_length_16220_cov_22.606475	8970	9809	U12338
ESBL032	sul2	Resistance	sulfisoxazole	Sulfamethoxazole	100.0	100.0	816/816	NODE_43_length_28657_cov_25.282615	24911	24096	AY034138
ESBL032	tet(A)	Resistance	tetracycline	Doxycycline, Tetracycline	100.0	100.0	1200/1200	NODE_62_length_4153_cov_20.498261	2975	1776	AJ517790
ESBL048_scaffolds	ST10 (ecoli_achtman_4)	MLST
ESBL048_scaffolds	None	Plasmid
ESBL048_scaffolds	aadA1	Resistance	streptomycin	Spectinomycin, Streptomycin	100.0	100.0	792/792	NODE_45_length_8584_cov_36.083245	7102	7893	JQ414041
ESBL048_scaffolds	aadA2	Resistance	streptomycin	Spectinomycin, Streptomycin	100.0	97.92	802/819	NODE_45_length_8584_cov_36.083245	4687	5488	NC_010870
ESBL048_scaffolds	blaCTX-M-15	Resistance	ampicillin, ceftriaxone	Amoxicillin, Ampicillin, Aztreonam, Cefepime, Cefotaxime, Ceftazidime, Ceftriaxone, Piperacillin, Ticarcillin	100.0	100.0	876/876	NODE_6_length_255857_cov_28.574512	194810	193935	AY044436
ESBL048_scaffolds	blaTEM-1B	Resistance	ampicillin	Amoxicillin, Ampicillin, Cephalothin, Piperacillin, Ticarcillin	100.0	100.0	861/861	NODE_61_length_2228_cov_21.028558	1133	273	AY458016
ESBL048_scaffolds	cmlA1	Resistance	chloramphenicol	Chloramphenicol	99.92	100.0	1260/1260	NODE_45_length_8584_cov_36.083245	5750	7009	M64556
ESBL048_scaffolds	dfrA12	Resistance	trimethoprim	Trimethoprim	100.0	100.0	498/498	NODE_45_length_8584_cov_36.083245	3792	4289	AM040708
ESBL048_scaffolds	gyrA (D87N)	Resistance	ciprofloxacin I/R, nalidixic acid	Nalidixic acid;Nalidixic acid,Ciprofloxacin	99.92	100.0	2628/2628	NODE_5_length_263317_cov_29.294559	46364	48991
ESBL048_scaffolds	gyrA (S83L)	Resistance	ciprofloxacin I/R, nalidixic acid	Nalidixic acid,Ciprofloxacin	99.92	100.0	2628/2628	NODE_5_length_263317_cov_29.294559	46364	48991
ESBL048_scaffolds	mef(B)	Resistance	erythromycin, azithromycin	Erythromycin, Azithromycin	100.0	100.0	1230/1230	NODE_52_length_4399_cov_21.474719	417	1646	FJ196385
ESBL048_scaffolds	parC (S80I)	Resistance	ciprofloxacin I/R, nalidixic acid	Nalidixic acid,Ciprofloxacin	99.96	100.0	2259/2259	NODE_25_length_56568_cov_32.921936	24635	26893
ESBL048_scaffolds	parE (L416F)	Resistance	ciprofloxacin I/R, nalidixic acid	Nalidixic acid,Ciprofloxacin	99.95	100.0	1893/1893	NODE_25_length_56568_cov_32.921936	15212	17104
ESBL048_scaffolds	sul3	Resistance	sulfisoxazole	Sulfamethoxazole	100.0	100.0	792/792	NODE_52_length_4399_cov_21.474719	3407	4198	AJ459418
ESBL048_scaffolds	tet(A)	Resistance	tetracycline	Doxycycline, Tetracycline	99.92	97.8	1247/1275	NODE_53_length_3956_cov_60.742492	2850	1604	AF534183
ESBL061_scaffolds	ST25 (klebsiella)	MLST
ESBL061_scaffolds	ColRNAI	Plasmid			98.46	100.0	130/130	NODE_34_length_10187_cov_14.445527	7904	7775	DQ298019
ESBL061_scaffolds	IncFIB(K)	Plasmid			98.93	100.0	560/560	NODE_18_length_99024_cov_18.481521	8286	7727	JN233704
ESBL061_scaffolds	IncFII(pKP91)	Plasmid			100.0	100.0	230/230	NODE_20_length_77205_cov_17.681011	57405	57634	CP000966
ESBL061_scaffolds	IncN	Plasmid			100.0	100.0	514/514	NODE_36_length_8176_cov_14.869301	1235	722	AY046276
ESBL061_scaffolds	OqxA	Resistance	unknown[OqxA_1_EU370913]	Chloramphenicol, Nalidixic acid, Ciprofloxacin, Trimethoprim	99.4	100.0	1176/1176	NODE_4_length_407903_cov_16.991331	368296	367121	EU370913
ESBL061_scaffolds	OqxB	Resistance	unknown[OqxB_1_EU370913]	Chloramphenicol, Nalidixic acid, Ciprofloxacin, Trimethoprim	98.7	100.0	3153/3153	NODE_4_length_407903_cov_16.991331	367097	363945	EU370913
ESBL061_scaffolds	aac(3)-IId	Resistance	gentamicin	Apramycin, Gentamicin, Tobramycin, Dibekacin, Netilmicin, Sisomicin	99.88	100.0	861/861	NODE_28_length_28934_cov_12.369042	433	1293	EU022314
ESBL061_scaffolds	aadA2	Resistance	streptomycin	Spectinomycin, Streptomycin	100.0	100.0	792/792	NODE_33_length_10721_cov_15.733245	6432	7223	JQ364967
ESBL061_scaffolds	blaCTX-M-1	Resistance	ampicillin, ceftriaxone	Amoxicillin, Ampicillin, Aztreonam, Cefepime, Cefotaxime, Ceftazidime, Ceftriaxone, Piperacillin, Ticarcillin	100.0	100.0	876/876	NODE_43_length_3940_cov_15.039864	3520	2645	DQ915955
ESBL061_scaffolds	blaSHV-81	Resistance	ampicillin	Amoxicillin, Ampicillin, Cephalothin, Piperacillin, Ticarcillin	99.77	100.0	861/861	NODE_3_length_489193_cov_14.132068	184856	183996	AM176556
ESBL061_scaffolds	dfrA12	Resistance	trimethoprim	Trimethoprim	100.0	100.0	498/498	NODE_33_length_10721_cov_15.733245	5527	6024	AM040708
ESBL061_scaffolds	fosA	Resistance	fosfomycin	Fosfomycin	99.52	98.1	412/420	NODE_8_length_289747_cov_17.030202	275685	275274	ACWO01000079
ESBL061_scaffolds	mph(A)	Resistance	erythromycin, azithromycin	Erythromycin, Azithromycin, Spiramycin, Telithromycin	99.68	100.11	922/921	NODE_43_length_3940_cov_15.039864	169	1090	U36578
ESBL061_scaffolds	qnrS1	Resistance	ciprofloxacin I/R	Ciprofloxacin	100.0	100.0	657/657	NODE_48_length_1653_cov_16.538764	250	906	AB187515
ESBL061_scaffolds	sul1	Resistance	sulfisoxazole	Sulfamethoxazole	100.0	100.0	840/840	NODE_33_length_10721_cov_15.733245	7728	8567	U12338
ESBL061_scaffolds	sul2	Resistance	sulfisoxazole	Sulfamethoxazole	100.0	100.0	816/816	NODE_37_length_6317_cov_16.946365	1570	2385	AY034138
ESBL061_scaffolds	tet(A)	Resistance	tetracycline	Doxycycline, Tetracycline	100.0	100.0	1200/1200	NODE_18_length_99024_cov_18.481521	94495	93296	AJ517790
ESBL062	ST32 (senterica_achtman_2)	MLST
ESBL062	IncFIB(pN55391)	Plasmid			100.0	100.0	560/560	NODE_27_length_24580_cov_17.772339	9235	9794	CP016411
ESBL062	aph(3')-Ia	Resistance	kanamycin	Neomycin, Kanamycin, Lividomycin, Paromomycin, Ribostamycin	100.0	100.0	816/816	NODE_36_length_1248_cov_17.107939	214	1029	X62115
ESBL062	blaCTX-M-1	Resistance	ampicillin, ceftriaxone	Amoxicillin, Ampicillin, Aztreonam, Cefepime, Cefotaxime, Ceftazidime, Ceftriaxone, Piperacillin, Ticarcillin	100.0	100.0	876/876	NODE_30_length_4644_cov_14.691388	186	1061	DQ915955
ESBL062	dfrA1	Resistance	trimethoprim	Trimethoprim	99.79	100.0	474/474	NODE_15_length_102213_cov_16.516133	99988	99515	AJ238350
ESBL062	dfrA14	Resistance	trimethoprim	Trimethoprim	100.0	100.0	474/474	NODE_29_length_6092_cov_18.069237	3722	3249	AF393510
ESBL062	sul1	Resistance	sulfisoxazole	Sulfamethoxazole	100.0	100.0	840/840	NODE_15_length_102213_cov_16.516133	98982	98143	U12338
ESBL062	tet(A)	Resistance	tetracycline	Doxycycline, Tetracycline	100.0	100.0	1200/1200	NODE_15_length_102213_cov_16.516133	88501	87302	AJ517790
ESBL063_scaffolds	ST223 (ecoli_achtman_4)	MLST
ESBL063_scaffolds	IncI1-I(Alpha)	Plasmid			100.0	100.0	142/142	NODE_16_length_117065_cov_14.275864	101059	100918	AP005147
ESBL063_scaffolds	aadA1	Resistance	streptomycin	Spectinomycin, Streptomycin	100.0	100.0	792/792	NODE_16_length_117065_cov_14.275864	79703	80494	JQ414041
ESBL063_scaffolds	aadA2	Resistance	streptomycin	Spectinomycin, Streptomycin	99.88	97.92	802/819	NODE_16_length_117065_cov_14.275864	77288	78089	NC_010870
ESBL063_scaffolds	blaSHV-12	Resistance	ampicillin, ceftriaxone	Amoxicillin, Ampicillin, Aztreonam, Cefepime, Cefotaxime, Ceftazidime, Ceftriaxone, Piperacillin, Ticarcillin	100.0	100.0	861/861	NODE_16_length_117065_cov_14.275864	85881	86741	KF976405
ESBL063_scaffolds	cmlA1	Resistance	chloramphenicol	Chloramphenicol	99.92	100.0	1260/1260	NODE_16_length_117065_cov_14.275864	78351	79610	M64556
ESBL063_scaffolds	sul3	Resistance	sulfisoxazole	Sulfamethoxazole	100.0	100.0	792/792	NODE_16_length_117065_cov_14.275864	82967	82176	AJ459418
ESBL063_scaffolds	tet(A)	Resistance	tetracycline	Doxycycline, Tetracycline	99.92	97.8	1247/1275	NODE_16_length_117065_cov_14.275864	94281	95527	AF534183
ESBL064_scaffolds	ST29 (klebsiella)	MLST
ESBL064_scaffolds	Col8282	Plasmid			100.0	100.0	207/207	NODE_27_length_4218_cov_11.881203	3680	3474	DQ995352
ESBL064_scaffolds	IncY	Plasmid			98.82	100.0	765/765	NODE_19_length_29567_cov_17.582711	3923	3159	K02380
ESBL064_scaffolds	OqxA	Resistance	unknown[OqxA_1_EU370913]	Chloramphenicol, Nalidixic acid, Ciprofloxacin, Trimethoprim	98.98	100.0	1176/1176	NODE_6_length_453402_cov_16.850155	64694	65869	EU370913
ESBL064_scaffolds	OqxB	Resistance	unknown[OqxB_1_EU370913]	Chloramphenicol, Nalidixic acid, Ciprofloxacin, Trimethoprim	98.98	100.0	3153/3153	NODE_6_length_453402_cov_16.850155	65893	69045	EU370913
ESBL064_scaffolds	aph(3'')-Ib	Resistance	streptomycin	Streptomycin	100.0	100.0	804/804	NODE_22_length_21138_cov_18.959735	4539	5342	AF321551
ESBL064_scaffolds	aph(6)-Id	Resistance	kanamycin	Streptomycin	100.0	100.0	837/837	NODE_22_length_21138_cov_18.959735	5342	6178	M28829
ESBL064_scaffolds	blaCTX-M-15	Resistance	ampicillin, ceftriaxone	Amoxicillin, Ampicillin, Aztreonam, Cefepime, Cefotaxime, Ceftazidime, Ceftriaxone, Piperacillin, Ticarcillin	100.0	100.0	876/876	NODE_22_length_21138_cov_18.959735	10581	11456	AY044436
ESBL064_scaffolds	blaSHV-187	Resistance	ampicillin	Unknown Beta-lactam	100.0	100.0	867/867	NODE_4_length_471767_cov_16.543255	15638	14772	LN515533
ESBL064_scaffolds	blaTEM-1B	Resistance	ampicillin	Amoxicillin, Ampicillin, Cephalothin, Piperacillin, Ticarcillin	100.0	100.0	861/861	NODE_22_length_21138_cov_18.959735	7759	6899	AY458016
ESBL064_scaffolds	dfrA14	Resistance	trimethoprim	Trimethoprim	100.0	100.0	474/474	NODE_29_length_2071_cov_17.689815	1289	1762	KF921535
ESBL064_scaffolds	fosA6	Resistance	fosfomycin	Fosfomycin	99.29	100.0	420/420	NODE_7_length_376295_cov_16.985259	22873	23292	KU254579
ESBL064_scaffolds	qnrS1	Resistance	ciprofloxacin I/R	Ciprofloxacin	100.0	100.0	657/657	NODE_22_length_21138_cov_18.959735	16097	16753	AB187515
ESBL064_scaffolds	sul2	Resistance	sulfisoxazole	Sulfamethoxazole	100.0	100.0	816/816	NODE_22_length_21138_cov_18.959735	3663	4478	AY034138
ESBL064_scaffolds	tet(A)	Resistance	tetracycline	Doxycycline, Tetracycline	100.0	100.0	1200/1200	NODE_28_length_4153_cov_16.290859	2975	1776	AJ517790
ESBL065_scaffolds	ST2705 (ecoli_achtman_4)	MLST
ESBL065_scaffolds	IncI2(Delta)	Plasmid			98.1	100.0	316/316	NODE_21_length_57899_cov_31.886935	28497	28182	AP002527
ESBL065_scaffolds	p0111	Plasmid			98.53	100.0	885/885	NODE_35_length_21786_cov_19.230528	11455	10571	AP010962
ESBL065_scaffolds	aadA1	Resistance	streptomycin	Spectinomycin, Streptomycin	100.0	100.0	792/792	NODE_62_length_2918_cov_15.715514	1055	264	JQ414041
ESBL065_scaffolds	blaSHV-12	Resistance	ampicillin, ceftriaxone	Amoxicillin, Ampicillin, Aztreonam, Cefepime, Cefotaxime, Ceftazidime, Ceftriaxone, Piperacillin, Ticarcillin	100.0	100.0	861/861	NODE_50_length_4713_cov_14.952464	199	1059	KF976405
ESBL065_scaffolds	blaTEM-1B	Resistance	ampicillin	Amoxicillin, Ampicillin, Cephalothin, Piperacillin, Ticarcillin	100.0	100.0	861/861	NODE_37_length_16375_cov_21.346443	15162	14302	AY458016
ESBL065_scaffolds	dfrA15	Resistance	trimethoprim	Trimethoprim	100.0	100.0	474/474	NODE_62_length_2918_cov_15.715514	1630	1157	AF221900
ESBL065_scaffolds	sul2	Resistance	sulfisoxazole	Sulfamethoxazole	100.0	100.0	816/816	NODE_42_length_8410_cov_18.069178	3664	4479	AY034138
ESBL065_scaffolds	tet(A)	Resistance	tetracycline	Doxycycline, Tetracycline	100.0	100.0	1200/1200	NODE_53_length_3953_cov_48.793518	1179	2378	AJ517790
ESBL066_scaffolds	ST69 (ecoli_achtman_4)	MLST
ESBL066_scaffolds	Col156	Plasmid			100.0	100.0	154/154	NODE_40_length_5273_cov_177.207346	2703	2856	9781
ESBL066_scaffolds	IncFIB(AP001918)	Plasmid			98.39	100.0	682/682	NODE_27_length_23503_cov_32.647758	1962	2643	AP001918
ESBL066_scaffolds	IncFII	Plasmid			100.0	100.0	261/261	NODE_20_length_61541_cov_32.576123	7319	7579	AY458016
ESBL066_scaffolds	IncI1-I(Alpha)	Plasmid			100.0	100.0	142/142	NODE_16_length_83869_cov_42.606804	79325	79466	AP005147
ESBL066_scaffolds	IncQ1	Plasmid			100.0	66.46	529/796	NODE_48_length_1859_cov_32.719400	1210	1738	M28829
ESBL066_scaffolds	aac(3)-IId	Resistance	gentamicin	Apramycin, Gentamicin, Tobramycin, Dibekacin, Netilmicin, Sisomicin	99.88	100.0	861/861	NODE_38_length_5928_cov_42.052232	5767	4907	EU022314
ESBL066_scaffolds	aph(3'')-Ib	Resistance	streptomycin	Streptomycin	100.0	100.0	804/804	NODE_50_length_1732_cov_58.398754	85	888	AF321551
ESBL066_scaffolds	aph(3')-Ia	Resistance	kanamycin	Neomycin, Kanamycin, Lividomycin, Paromomycin, Ribostamycin	100.0	100.0	816/816	NODE_52_length_1292_cov_30.938197	213	1028	V00359
ESBL066_scaffolds	aph(6)-Id	Resistance	kanamycin	Streptomycin	100.0	100.0	837/837	NODE_50_length_1732_cov_58.398754	888	1724	M28829
ESBL066_scaffolds	blaCTX-M-15	Resistance	ampicillin, ceftriaxone	Amoxicillin, Ampicillin, Aztreonam, Cefepime, Cefotaxime, Ceftazidime, Ceftriaxone, Piperacillin, Ticarcillin	100.0	100.0	876/876	NODE_49_length_1759_cov_44.457721	1198	323	AY044436
ESBL066_scaffolds	blaTEM-1B	Resistance	ampicillin	Amoxicillin, Ampicillin, Cephalothin, Piperacillin, Ticarcillin	100.0	100.0	861/861	NODE_53_length_1192_cov_73.070423	193	1053	AY458016
ESBL066_scaffolds	dfrA5	Resistance	trimethoprim	Trimethoprim	100.0	100.0	474/474	NODE_22_length_35744_cov_32.607856	35045	35518	X12868
ESBL066_scaffolds	floR	Resistance	chloramphenicol	Chloramphenicol, Florfenicol	98.19	99.92	1214/1215	NODE_35_length_9605_cov_31.591897	5138	6351	AF118107
ESBL066_scaffolds	sul2	Resistance	sulfisoxazole	Sulfamethoxazole	99.88	100.0	816/816	NODE_24_length_27446_cov_32.445624	26528	27343	AY034138
ESBL066_scaffolds	tet(A)	Resistance	tetracycline	Doxycycline, Tetracycline	99.92	100.0	1275/1275	NODE_35_length_9605_cov_31.591897	8226	6952	AF534183
ESBL067_scaffolds	ST35 (klebsiella)	MLST
ESBL067_scaffolds	IncFIB(K)	Plasmid			98.93	100.0	560/560	NODE_23_length_29111_cov_10.578699	21477	20918	JN233704
ESBL067_scaffolds	p0111	Plasmid			98.64	100.0	885/885	NODE_14_length_96791_cov_14.241383	69230	70114	AP010962
ESBL067_scaffolds	OqxA	Resistance	unknown[OqxA_1_EU370913]	Chloramphenicol, Nalidixic acid, Ciprofloxacin, Trimethoprim	99.24	100.0	1176/1176	NODE_3_length_407739_cov_14.762188	341343	340168	EU370913
ESBL067_scaffolds	OqxB	Resistance	unknown[OqxB_1_EU370913]	Chloramphenicol, Nalidixic acid, Ciprofloxacin, Trimethoprim	98.95	100.0	3153/3153	NODE_3_length_407739_cov_14.762188	340144	336992	EU370913
ESBL067_scaffolds	aph(3'')-Ib	Resistance	streptomycin	Streptomycin	100.0	100.0	804/804	NODE_26_length_14507_cov_10.123992	4242	5045	AF321551
ESBL067_scaffolds	aph(6)-Id	Resistance	kanamycin	Streptomycin	100.0	100.0	837/837	NODE_26_length_14507_cov_10.123992	5045	5881	M28829
ESBL067_scaffolds	blaCTX-M-15	Resistance	ampicillin, ceftriaxone	Amoxicillin, Ampicillin, Aztreonam, Cefepime, Cefotaxime, Ceftazidime, Ceftriaxone, Piperacillin, Ticarcillin	100.0	100.0	876/876	NODE_26_length_14507_cov_10.123992	10284	11159	AY044436
ESBL067_scaffolds	blaSHV-33	Resistance	ampicillin	Amoxicillin, Ampicillin, Cephalothin, Piperacillin, Ticarcillin	99.88	100.0	861/861	NODE_1_length_1514456_cov_13.835682	1274150	1275010	AY037779
ESBL067_scaffolds	blaTEM-1B	Resistance	ampicillin	Amoxicillin, Ampicillin, Cephalothin, Piperacillin, Ticarcillin	100.0	100.0	861/861	NODE_26_length_14507_cov_10.123992	7462	6602	AY458016
ESBL067_scaffolds	dfrA14	Resistance	trimethoprim	Trimethoprim	100.0	100.0	474/474	NODE_29_length_7042_cov_11.380622	5203	4730	KF921535
ESBL067_scaffolds	fosA6	Resistance	fosfomycin	Fosfomycin	98.33	100.0	420/420	NODE_5_length_350412_cov_14.942975	334841	334422	KU254579
ESBL067_scaffolds	sul2	Resistance	sulfisoxazole	Sulfamethoxazole	100.0	100.0	816/816	NODE_26_length_14507_cov_10.123992	3366	4181	AY034138
ESBL067_scaffolds	tet(A)	Resistance	tetracycline	Doxycycline, Tetracycline	100.0	100.0	1200/1200	NODE_27_length_11094_cov_9.703201	8379	7180	AJ517790
ESBL068_scaffolds	ST69 (ecoli_achtman_4)	MLST
ESBL068_scaffolds	IncY	Plasmid			98.82	100.0	765/765	NODE_28_length_20376_cov_21.179317	16454	17218	K02380
ESBL068_scaffolds	aph(3'')-Ib	Resistance	streptomycin	Streptomycin	100.0	100.0	804/804	NODE_24_length_28574_cov_21.861673	4539	5342	AF321551
ESBL068_scaffolds	aph(6)-Id	Resistance	kanamycin	Streptomycin	100.0	100.0	837/837	NODE_24_length_28574_cov_21.861673	5342	6178	M28829
ESBL068_scaffolds	blaCTX-M-15	Resistance	ampicillin, ceftriaxone	Amoxicillin, Ampicillin, Aztreonam, Cefepime, Cefotaxime, Ceftazidime, Ceftriaxone, Piperacillin, Ticarcillin	100.0	100.0	876/876	NODE_24_length_28574_cov_21.861673	10581	11456	AY044436
ESBL068_scaffolds	blaTEM-1B	Resistance	ampicillin	Amoxicillin, Ampicillin, Cephalothin, Piperacillin, Ticarcillin	100.0	100.0	861/861	NODE_24_length_28574_cov_21.861673	7759	6899	AY458016
ESBL068_scaffolds	qnrS1	Resistance	ciprofloxacin I/R	Ciprofloxacin	100.0	100.0	657/657	NODE_24_length_28574_cov_21.861673	16097	16753	AB187515
ESBL068_scaffolds	sul2	Resistance	sulfisoxazole	Sulfamethoxazole	100.0	100.0	816/816	NODE_24_length_28574_cov_21.861673	3663	4478	AY034138
ESBL068_scaffolds	tet(A)	Resistance	tetracycline	Doxycycline, Tetracycline	100.0	100.0	1200/1200	NODE_35_length_4153_cov_19.255837	2975	1776	AJ517790
ESBL069_scaffolds	ST29 (klebsiella)	MLST
ESBL069_scaffolds	IncFIB(K)	Plasmid			98.93	100.0	560/560	NODE_17_length_39158_cov_15.763982	7635	8194	JN233704
ESBL069_scaffolds	OqxA	Resistance	unknown[OqxA_1_EU370913]	Chloramphenicol, Nalidixic acid, Ciprofloxacin, Trimethoprim	99.06	100.0	1176/1176	NODE_3_length_433665_cov_15.784672	402876	401701	EU370913
ESBL069_scaffolds	OqxB	Resistance	unknown[OqxB_1_EU370913]	Chloramphenicol, Nalidixic acid, Ciprofloxacin, Trimethoprim	98.98	100.0	3153/3153	NODE_3_length_433665_cov_15.784672	401677	398525	EU370913
ESBL069_scaffolds	aph(3'')-Ib	Resistance	streptomycin	Streptomycin	100.0	100.0	804/804	NODE_21_length_14507_cov_15.048192	10266	9463	AF321551
ESBL069_scaffolds	aph(6)-Id	Resistance	kanamycin	Streptomycin	100.0	100.0	837/837	NODE_21_length_14507_cov_15.048192	9463	8627	M28829
ESBL069_scaffolds	blaCTX-M-15	Resistance	ampicillin, ceftriaxone	Amoxicillin, Ampicillin, Aztreonam, Cefepime, Cefotaxime, Ceftazidime, Ceftriaxone, Piperacillin, Ticarcillin	100.0	100.0	876/876	NODE_21_length_14507_cov_15.048192	4224	3349	AY044436
ESBL069_scaffolds	blaSHV-187	Resistance	ampicillin	Unknown Beta-lactam	100.0	100.0	867/867	NODE_1_length_1961896_cov_13.982518	533087	532221	LN515533
ESBL069_scaffolds	blaTEM-1B	Resistance	ampicillin	Amoxicillin, Ampicillin, Cephalothin, Piperacillin, Ticarcillin	100.0	100.0	861/861	NODE_21_length_14507_cov_15.048192	7046	7906	AY458016
ESBL069_scaffolds	dfrA14	Resistance	trimethoprim	Trimethoprim	100.0	100.0	474/474	NODE_23_length_6981_cov_15.029472	1779	2252	KF921535
ESBL069_scaffolds	fosA6	Resistance	fosfomycin	Fosfomycin	99.29	100.0	420/420	NODE_5_length_376494_cov_15.883704	22876	23295	KU254579
ESBL069_scaffolds	sul2	Resistance	sulfisoxazole	Sulfamethoxazole	100.0	100.0	816/816	NODE_21_length_14507_cov_15.048192	11142	10327	AY034138
ESBL069_scaffolds	tet(A)	Resistance	tetracycline	Doxycycline, Tetracycline	100.0	100.0	1200/1200	NODE_22_length_11065_cov_14.891754	8289	7090	AJ517790
ESBL070_scaffolds	ST3069 (klebsiella)	MLST
ESBL070_scaffolds	IncFIB(K)	Plasmid			98.93	100.0	560/560	NODE_18_length_39158_cov_39.822808	7635	8194	JN233704
ESBL070_scaffolds	OqxA	Resistance	unknown[OqxA_1_EU370913]	Chloramphenicol, Nalidixic acid, Ciprofloxacin, Trimethoprim	99.15	100.0	1176/1176	NODE_2_length_561414_cov_28.727373	49113	50288	EU370913
ESBL070_scaffolds	OqxB	Resistance	unknown[OqxB_1_EU370913]	Chloramphenicol, Nalidixic acid, Ciprofloxacin, Trimethoprim	98.95	100.0	3153/3153	NODE_2_length_561414_cov_28.727373	50312	53464	EU370913
ESBL070_scaffolds	aph(3'')-Ib	Resistance	streptomycin	Streptomycin	100.0	100.0	804/804	NODE_20_length_14507_cov_36.734631	10266	9463	AF321551
ESBL070_scaffolds	aph(6)-Id	Resistance	kanamycin	Streptomycin	100.0	100.0	837/837	NODE_20_length_14507_cov_36.734631	9463	8627	M28829
ESBL070_scaffolds	blaCTX-M-15	Resistance	ampicillin, ceftriaxone	Amoxicillin, Ampicillin, Aztreonam, Cefepime, Cefotaxime, Ceftazidime, Ceftriaxone, Piperacillin, Ticarcillin	100.0	100.0	876/876	NODE_20_length_14507_cov_36.734631	4224	3349	AY044436
ESBL070_scaffolds	blaLAP-2	Resistance	ampicillin	Amoxicillin, Ampicillin, Cephalotin, Piperacillin, Ticarcillin	100.0	100.0	858/858	NODE_13_length_75806_cov_49.122821	9015	8158	EU159120
ESBL070_scaffolds	blaSHV-60	Resistance	ampicillin	Amoxicillin, Ampicillin, Cephalothin, Piperacillin, Ticarcillin	100.0	100.0	861/861	NODE_1_length_2196882_cov_25.265459	678152	679012	AB302939
ESBL070_scaffolds	blaTEM-1B	Resistance	ampicillin	Amoxicillin, Ampicillin, Cephalothin, Piperacillin, Ticarcillin	100.0	100.0	861/861	NODE_20_length_14507_cov_36.734631	7046	7906	AY458016
ESBL070_scaffolds	dfrA1	Resistance	trimethoprim	Trimethoprim	100.0	100.0	474/474	NODE_22_length_7678_cov_66.438617	3435	2962	X00926
ESBL070_scaffolds	dfrA14	Resistance	trimethoprim	Trimethoprim	100.0	100.0	474/474	NODE_30_length_2824_cov_39.209863	1046	573	KF921535
ESBL070_scaffolds	qnrB1	Resistance	ciprofloxacin I/R	Ciprofloxacin	100.0	100.0	645/645	NODE_21_length_7754_cov_37.749967	1591	947	DQ351241
ESBL070_scaffolds	qnrS1	Resistance	ciprofloxacin I/R	Ciprofloxacin	100.0	100.0	657/657	NODE_13_length_75806_cov_49.122821	6561	5905	AB187515
ESBL070_scaffolds	sul1	Resistance	sulfisoxazole	Sulfamethoxazole	100.0	100.0	840/840	NODE_22_length_7678_cov_66.438617	1917	1078	U12338
ESBL070_scaffolds	sul2	Resistance	sulfisoxazole	Sulfamethoxazole	100.0	100.0	816/816	NODE_20_length_14507_cov_36.734631	11142	10327	AY034138
ESBL070_scaffolds	tet(A)	Resistance	tetracycline	Doxycycline, Tetracycline	100.0	100.0	1200/1200	NODE_22_length_7678_cov_66.438617	4668	5867	AJ517790
ESBL083_scaffolds	ST10 (ecoli_achtman_4)	MLST
ESBL083_scaffolds	IncFIA	Plasmid			99.74	100.0	388/388	NODE_25_length_62637_cov_36.164610	20102	20488	AP001918
ESBL083_scaffolds	IncFIA(HI1)	Plasmid			100.0	100.0	388/388	NODE_80_length_1661_cov_14.204545	1260	873	AF250878
ESBL083_scaffolds	IncFIB(pB171)	Plasmid			99.38	100.0	643/643	NODE_25_length_62637_cov_36.164610	2584	1942	AB024946
ESBL083_scaffolds	IncHI1A	Plasmid			99.76	100.0	420/420	NODE_20_length_86685_cov_15.748349	60652	60233	AF250878
ESBL083_scaffolds	IncHI1B(R27)	Plasmid			100.0	100.0	540/540	NODE_20_length_86685_cov_15.748349	73729	74268	AF250878
ESBL083_scaffolds	aac(3)-IIa	Resistance	gentamicin	Apramycin, Gentamicin, Tobramycin, Dibekacin, Netilmicin, Sisomicin	100.0	100.0	861/861	NODE_56_length_10644_cov_16.730482	246	1106	X51534
ESBL083_scaffolds	aadA1	Resistance	streptomycin	Spectinomycin, Streptomycin	100.0	100.0	792/792	NODE_53_length_12366_cov_16.204166	3053	2262	FJ591054
ESBL083_scaffolds	blaCTX-M-1	Resistance	ampicillin, ceftriaxone	Amoxicillin, Ampicillin, Aztreonam, Cefepime, Cefotaxime, Ceftazidime, Ceftriaxone, Piperacillin, Ticarcillin	100.0	100.0	876/876	NODE_70_length_3900_cov_15.455925	370	1245	DQ915955
ESBL083_scaffolds	gyrA (S83L)	Resistance	ciprofloxacin I/R, nalidixic acid	Nalidixic acid,Ciprofloxacin	99.96	100.0	2628/2628	NODE_8_length_155441_cov_16.784107	150574	147947
ESBL083_scaffolds	lnu(G)	Resistance	lincomycin	Lincomycin	100.0	100.0	804/804	NODE_57_length_10046_cov_15.598756	3799	2996	KX470419
ESBL083_scaffolds	mph(A)	Resistance	erythromycin, azithromycin	Erythromycin, Azithromycin, Spiramycin, Telithromycin	99.68	100.11	922/921	NODE_70_length_3900_cov_15.455925	3721	2800	U36578
ESBL083_scaffolds	sul1	Resistance	sulfisoxazole	Sulfamethoxazole	100.0	100.0	840/840	NODE_53_length_12366_cov_16.204166	1757	918	U12338
ESBL083_scaffolds	tet(B)	Resistance	tetracycline	Doxycycline, Tetracycline, Minocycline	100.0	100.0	1206/1206	NODE_57_length_10046_cov_15.598756	8341	9546	AF326777
ESBL087_scaffolds	ST515 (ecoli_achtman_4)	MLST
ESBL087_scaffolds	None	Plasmid
ESBL087_scaffolds	ARR-3	Resistance	rifampicin	Rifampicin	99.82	100.0	543/543	NODE_27_length_20434_cov_29.910031	11820	12362	FM207631
ESBL087_scaffolds	ant(3'')-Ia	Resistance	streptomycin	Streptomycin	99.75	83.54	812/972	NODE_27_length_20434_cov_29.910031	15004	15815	X02340
ESBL087_scaffolds	blaOXA-10	Resistance	ampicillin	Amoxicillin, Ampicillin, Aztreonam, Piperacillin, Piperacillin+Tazobactam	100.0	100.0	801/801	NODE_27_length_20434_cov_29.910031	14207	15007	J03427
ESBL087_scaffolds	blaSHV-12	Resistance	ampicillin, ceftriaxone	Amoxicillin, Ampicillin, Aztreonam, Cefepime, Cefotaxime, Ceftazidime, Ceftriaxone, Piperacillin, Ticarcillin	100.0	100.0	861/861	NODE_34_length_2351_cov_27.015737	201	1061	KF976405
ESBL087_scaffolds	blaTEM-57	Resistance	ampicillin	Amoxicillin, Ampicillin, Cephalothin, Piperacillin, Ticarcillin	99.88	100.0	861/861	NODE_27_length_20434_cov_29.910031	568	1428	FJ405211
ESBL087_scaffolds	cmlA1	Resistance	chloramphenicol	Chloramphenicol	99.68	100.0	1260/1260	NODE_27_length_20434_cov_29.910031	12683	13942	M64556
ESBL087_scaffolds	qnrS1	Resistance	ciprofloxacin I/R	Ciprofloxacin	100.0	100.0	657/657	NODE_33_length_3810_cov_26.603313	3231	2575	AB187515
ESBL087_scaffolds	sul3	Resistance	sulfisoxazole	Sulfamethoxazole	100.0	100.0	792/792	NODE_27_length_20434_cov_29.910031	18288	17497	AJ459418
ESBL087_scaffolds	tet(A)	Resistance	tetracycline	Doxycycline, Tetracycline	99.92	100.0	1200/1200	NODE_27_length_20434_cov_29.910031	5264	4065	AJ517790
ESBL098_scaffolds	ST1011 (ecoli_achtman_4)	MLST
ESBL098_scaffolds	IncFIB(AP001918)	Plasmid			98.39	100.0	682/682	NODE_50_length_8612_cov_7.052490	7882	7201	AP001918
ESBL098_scaffolds	IncI1-I(Alpha)	Plasmid			99.3	100.0	142/142	NODE_47_length_10859_cov_8.960768	2735	2594	AP005147
ESBL098_scaffolds	IncQ1	Plasmid			100.0	66.46	529/796	NODE_43_length_16084_cov_6.397389	600	72	M28829
ESBL098_scaffolds	aadA1	Resistance	streptomycin	Spectinomycin, Streptomycin	100.0	100.0	792/792	NODE_43_length_16084_cov_6.397389	6267	7058	JX185132
ESBL098_scaffolds	aph(3'')-Ib	Resistance	streptomycin	Streptomycin	100.0	100.0	804/804	NODE_43_length_16084_cov_6.397389	2815	3618	AF321551
ESBL098_scaffolds	aph(6)-Id	Resistance	kanamycin	Streptomycin	100.0	100.0	837/837	NODE_43_length_16084_cov_6.397389	3618	4454	M28829
ESBL098_scaffolds	blaSHV-12	Resistance	ampicillin, ceftriaxone	Amoxicillin, Ampicillin, Aztreonam, Cefepime, Cefotaxime, Ceftazidime, Ceftriaxone, Piperacillin, Ticarcillin	99.88	100.0	861/861	NODE_78_length_1583_cov_6.839973	1434	574	KF976405
ESBL098_scaffolds	blaTEM-1B	Resistance	ampicillin	Amoxicillin, Ampicillin, Cephalothin, Piperacillin, Ticarcillin	100.0	100.0	861/861	NODE_19_length_110189_cov_17.679345	105326	104466	AY458016
ESBL098_scaffolds	dfrA1	Resistance	trimethoprim	Trimethoprim	99.79	100.0	474/474	NODE_43_length_16084_cov_6.397389	5701	6174	AJ238350
ESBL098_scaffolds	parC (S80I)	Resistance	ciprofloxacin I/R, nalidixic acid	Nalidixic acid,Ciprofloxacin	99.42	100.0	2259/2259	NODE_11_length_190490_cov_17.485613	71511	69253
ESBL098_scaffolds	sul1	Resistance	sulfisoxazole	Sulfamethoxazole	100.0	100.0	840/840	NODE_43_length_16084_cov_6.397389	7563	8402	U12338
ESBL098_scaffolds	sul2	Resistance	sulfisoxazole	Sulfamethoxazole	100.0	100.0	816/816	NODE_43_length_16084_cov_6.397389	1939	2754	HQ840942
ESBL098_scaffolds	tet(A)	Resistance	tetracycline	Doxycycline, Tetracycline	100.0	100.0	1200/1200	NODE_59_length_5914_cov_7.070242	4510	3311	AJ517790
ESBL101_scaffolds	ST10 (ecoli_achtman_4)	MLST
ESBL101_scaffolds	Col156	Plasmid			98.03	98.7	152/154	NODE_85_length_8115_cov_86.287261	8097	7946	9781
ESBL101_scaffolds	ColpVC	Plasmid			100.0	100.0	193/193	NODE_146_length_1560_cov_500.358583	82	274	JX133088
ESBL101_scaffolds	IncFIB(pLF82-PhagePlasmid)	Plasmid			99.82	100.0	560/560	NODE_105_length_4609_cov_3.623345	3424	3983	CU638872
ESBL101_scaffolds	p0111	Plasmid			98.87	100.0	885/885	NODE_57_length_22880_cov_3.719291	4826	3942	AP010962
ESBL101_scaffolds	aadA2	Resistance	streptomycin	Spectinomycin, Streptomycin	99.88	97.92	802/819	NODE_66_length_15631_cov_6.211328	10593	9792	NC_010870
ESBL101_scaffolds	blaCTX-M-14b	Resistance	ampicillin, ceftriaxone	Amoxicillin, Ampicillin, Aztreonam, Cefepime, Cefotaxime, Ceftazidime, Ceftriaxone, Piperacillin, Ticarcillin	100.0	100.0	876/876	NODE_66_length_15631_cov_6.211328	6175	5300	DQ359215
ESBL101_scaffolds	dfrA16	Resistance	trimethoprim	Trimethoprim	100.0	100.0	474/474	NODE_66_length_15631_cov_6.211328	11161	10688	AF174129
ESBL101_scaffolds	gyrA (S83L)	Resistance	ciprofloxacin I/R, nalidixic acid	Nalidixic acid,Ciprofloxacin	99.96	100.0	2628/2628	NODE_12_length_120086_cov_12.103534	52488	49861
ESBL101_scaffolds	sul1	Resistance	sulfisoxazole	Sulfamethoxazole	100.0	100.0	840/840	NODE_66_length_15631_cov_6.211328	9287	8448	U12338
ESBL103_scaffolds	ST457 (ecoli_achtman_4)	MLST
ESBL103_scaffolds	IncFIB(AP001918)	Plasmid			98.39	100.0	682/682	NODE_44_length_9879_cov_3.659147	1962	2643	AP001918
ESBL103_scaffolds	aac(3)-IIa	Resistance	unknown[aac(3)-IIa_6_CP023555]	Gentamicin, Tobramycin	100.0	100.0	861/861	NODE_51_length_3104_cov_4.335237	422	1282	CP023555
ESBL103_scaffolds	aph(3'')-Ib	Resistance	streptomycin	Streptomycin	99.88	100.0	804/804	NODE_43_length_10013_cov_3.331681	3955	3152	AF321551
ESBL103_scaffolds	aph(6)-Id	Resistance	kanamycin	Streptomycin	100.0	100.0	831/831	NODE_43_length_10013_cov_3.331681	3146	2316	CP000971
ESBL103_scaffolds	blaCTX-M-55	Resistance	ampicillin, ceftriaxone	Amoxicillin, Ampicillin, Aztreonam, Cefepime, Cefotaxime, Ceftazidime, Ceftriaxone, Piperacillin, Ticarcillin	100.0	100.0	876/876	NODE_34_length_23615_cov_3.930347	19754	20629	DQ810789
ESBL103_scaffolds	blaTEM-1B	Resistance	ampicillin	Amoxicillin, Ampicillin, Cephalothin, Piperacillin, Ticarcillin	100.0	100.0	861/861	NODE_43_length_10013_cov_3.331681	1225	2085	AY458016
ESBL103_scaffolds	dfrA14	Resistance	trimethoprim	Trimethoprim	100.0	100.0	474/474	NODE_52_length_2297_cov_3.153456	1692	2165	KF921535
ESBL103_scaffolds	parC (S80I)	Resistance	ciprofloxacin I/R, nalidixic acid	Nalidixic acid,Ciprofloxacin	99.96	100.0	2259/2259	NODE_3_length_352108_cov_9.366224	93383	91125
ESBL103_scaffolds	parE (S458A)	Resistance	ciprofloxacin I/R, nalidixic acid	Nalidixic acid,Ciprofloxacin	99.95	100.0	1893/1893	NODE_3_length_352108_cov_9.366224	102806	100914
ESBL103_scaffolds	sul2	Resistance	sulfisoxazole	Sulfamethoxazole	100.0	100.0	816/816	NODE_43_length_10013_cov_3.331681	4831	4016	AY034138
ESBL103_scaffolds	tet(A)	Resistance	tetracycline	Doxycycline, Tetracycline	99.92	97.8	1247/1275	NODE_47_length_5615_cov_3.217019	3086	1840	AF534183
ESBL104_scaffolds	ST1011 (ecoli_achtman_4)	MLST
ESBL104_scaffolds	IncFIB(AP001918)	Plasmid			98.39	100.0	682/682	NODE_37_length_10988_cov_5.033699	1283	1964	AP001918
ESBL104_scaffolds	IncI1-I(Alpha)	Plasmid			99.3	100.0	142/142	NODE_15_length_75827_cov_5.244571	10390	10249	AP005147
ESBL104_scaffolds	IncQ1	Plasmid			100.0	66.46	529/796	NODE_33_length_16276_cov_4.231222	648	120	M28829
ESBL104_scaffolds	aac(3)-IId	Resistance	gentamicin	Apramycin, Gentamicin, Tobramycin, Dibekacin, Netilmicin, Sisomicin	99.88	100.0	861/861	NODE_61_length_1440_cov_10.421935	1213	353	EU022314
ESBL104_scaffolds	aadA1	Resistance	streptomycin	Spectinomycin, Streptomycin	100.0	100.0	792/792	NODE_33_length_16276_cov_4.231222	6315	7106	JX185132
ESBL104_scaffolds	aph(3'')-Ib	Resistance	streptomycin	Streptomycin	100.0	100.0	804/804	NODE_33_length_16276_cov_4.231222	2863	3666	AF321551
ESBL104_scaffolds	aph(6)-Id	Resistance	kanamycin	Streptomycin	100.0	100.0	837/837	NODE_33_length_16276_cov_4.231222	3666	4502	M28829
ESBL104_scaffolds	blaSHV-12	Resistance	ampicillin, ceftriaxone	Amoxicillin, Ampicillin, Aztreonam, Cefepime, Cefotaxime, Ceftazidime, Ceftriaxone, Piperacillin, Ticarcillin	99.88	100.0	861/861	NODE_58_length_1683_cov_3.911311	200	1060	KF976405
ESBL104_scaffolds	blaTEM-1B	Resistance	ampicillin	Amoxicillin, Ampicillin, Cephalothin, Piperacillin, Ticarcillin	100.0	100.0	861/861	NODE_62_length_1201_cov_17.382682	193	1053	AY458016
ESBL104_scaffolds	dfrA1	Resistance	trimethoprim	Trimethoprim	99.79	100.0	474/474	NODE_33_length_16276_cov_4.231222	5749	6222	AJ238350
ESBL104_scaffolds	parC (S80I)	Resistance	ciprofloxacin I/R, nalidixic acid	Nalidixic acid,Ciprofloxacin	99.42	100.0	2259/2259	NODE_2_length_439634_cov_11.008851	244230	246488
ESBL104_scaffolds	sul1	Resistance	sulfisoxazole	Sulfamethoxazole	100.0	100.0	840/840	NODE_33_length_16276_cov_4.231222	7611	8450	U12338
ESBL104_scaffolds	sul2	Resistance	sulfisoxazole	Sulfamethoxazole	100.0	100.0	816/816	NODE_33_length_16276_cov_4.231222	1987	2802	HQ840942
ESBL104_scaffolds	tet(A)	Resistance	tetracycline	Doxycycline, Tetracycline	100.0	100.0	1200/1200	NODE_40_length_6006_cov_3.884844	1455	2654	AJ517790
ESBL105_scaffolds	ST187 (klebsiella)	MLST
ESBL105_scaffolds	IncFIB(K)(pCAV1099-114)	Plasmid			100.0	100.0	560/560	NODE_37_length_10461_cov_3.438843	4394	4953	CP011596
ESBL105_scaffolds	repB(R1701)	Plasmid			99.36	100.0	623/623	NODE_19_length_62020_cov_4.898260	47312	46690	CP039970
ESBL105_scaffolds	OqxA	Resistance	unknown[OqxA_1_EU370913]	Chloramphenicol, Nalidixic acid, Ciprofloxacin, Trimethoprim	99.15	100.0	1176/1176	NODE_1_length_821712_cov_7.238567	40326	41501	EU370913
ESBL105_scaffolds	OqxB	Resistance	unknown[OqxB_1_EU370913]	Chloramphenicol, Nalidixic acid, Ciprofloxacin, Trimethoprim	98.51	100.0	3153/3153	NODE_1_length_821712_cov_7.238567	41525	44677	EU370913
ESBL105_scaffolds	aadA2	Resistance	streptomycin	Spectinomycin, Streptomycin	100.0	100.0	792/792	NODE_36_length_10680_cov_3.555292	7526	6735	JQ364967
ESBL105_scaffolds	aph(3'')-Ib	Resistance	streptomycin	Streptomycin	99.88	100.0	804/804	NODE_38_length_9881_cov_2.697142	2319	3122	AF321551
ESBL105_scaffolds	aph(6)-Id	Resistance	kanamycin	Streptomycin	100.0	100.0	831/831	NODE_38_length_9881_cov_2.697142	3128	3958	CP000971
ESBL105_scaffolds	blaCTX-M-15	Resistance	ampicillin, ceftriaxone	Amoxicillin, Ampicillin, Aztreonam, Cefepime, Cefotaxime, Ceftazidime, Ceftriaxone, Piperacillin, Ticarcillin	100.0	100.0	876/876	NODE_44_length_6261_cov_2.987447	3755	2880	AY044436
ESBL105_scaffolds	blaSHV-89	Resistance	ampicillin	Amoxicillin, Ampicillin, Cephalothin, Piperacillin, Ticarcillin	99.88	100.0	861/861	NODE_2_length_390036_cov_5.966500	82973	82113	DQ193536
ESBL105_scaffolds	dfrA12	Resistance	trimethoprim	Trimethoprim	100.0	100.0	498/498	NODE_36_length_10680_cov_3.555292	8431	7934	AM040708
ESBL105_scaffolds	mph(A)	Resistance	erythromycin, azithromycin	Erythromycin, Azithromycin, Spiramycin, Telithromycin	100.0	83.0	752/906	NODE_61_length_871_cov_2.844086	1	752	D16251
ESBL105_scaffolds	qnrS1	Resistance	ciprofloxacin I/R	Ciprofloxacin	100.0	100.0	657/657	NODE_38_length_9881_cov_2.697142	8855	8199	AB187515
ESBL105_scaffolds	sul1	Resistance	sulfisoxazole	Sulfamethoxazole	100.0	100.0	840/840	NODE_36_length_10680_cov_3.555292	6230	5391	U12338
ESBL105_scaffolds	sul2	Resistance	sulfisoxazole	Sulfamethoxazole	100.0	100.0	816/816	NODE_38_length_9881_cov_2.697142	1443	2258	AY034138
ESBL106_scaffolds	ST218 (ecoli_achtman_4)	MLST
ESBL106_scaffolds	IncFIB(AP001918)	Plasmid			98.53	100.0	682/682	NODE_51_length_5569_cov_5.927600	3329	2648	AP001918
ESBL106_scaffolds	IncX1	Plasmid			98.93	100.0	374/374	NODE_37_length_29375_cov_7.857597	4294	3921	EU370913
ESBL106_scaffolds	aadA1	Resistance	streptomycin	Spectinomycin, Streptomycin	100.0	100.0	792/792	NODE_48_length_8584_cov_4.635450	1483	692	JQ414041
ESBL106_scaffolds	aadA2	Resistance	streptomycin	Spectinomycin, Streptomycin	100.0	97.92	802/819	NODE_48_length_8584_cov_4.635450	3898	3097	NC_010870
ESBL106_scaffolds	blaCTX-M-1	Resistance	ampicillin, ceftriaxone	Amoxicillin, Ampicillin, Aztreonam, Cefepime, Cefotaxime, Ceftazidime, Ceftriaxone, Piperacillin, Ticarcillin	100.0	100.0	876/876	NODE_49_length_7942_cov_4.534357	507	1382	DQ915955
ESBL106_scaffolds	cmlA1	Resistance	chloramphenicol	Chloramphenicol	99.92	100.0	1260/1260	NODE_48_length_8584_cov_4.635450	2835	1576	M64556
ESBL106_scaffolds	dfrA12	Resistance	trimethoprim	Trimethoprim	100.0	100.0	498/498	NODE_48_length_8584_cov_4.635450	4793	4296	AM040708
ESBL106_scaffolds	mef(B)	Resistance	erythromycin, azithromycin	Erythromycin, Azithromycin	100.0	100.0	1230/1230	NODE_55_length_4399_cov_5.835908	417	1646	FJ196385
ESBL106_scaffolds	qnrS1	Resistance	ciprofloxacin I/R	Ciprofloxacin	100.0	100.0	657/657	NODE_65_length_1656_cov_8.717462	880	224	AB187515
ESBL106_scaffolds	sul3	Resistance	sulfisoxazole	Sulfamethoxazole	100.0	100.0	792/792	NODE_55_length_4399_cov_5.835908	3407	4198	AJ459418
ESBL106_scaffolds	tet(A)	Resistance	tetracycline	Doxycycline, Tetracycline	100.0	100.0	1200/1200	NODE_12_length_125818_cov_10.842304	121792	122991	AJ517790
ESBL107_scaffolds	ST2179 (ecoli_achtman_4)	MLST
ESBL107_scaffolds	IncFIB(AP001918)	Plasmid			98.39	100.0	682/682	NODE_43_length_22879_cov_4.172600	1283	1964	AP001918
ESBL107_scaffolds	IncI1-I(Alpha)	Plasmid			99.3	100.0	142/142	NODE_38_length_27019_cov_4.697791	10483	10342	AP005147
ESBL107_scaffolds	ARR-3	Resistance	rifampicin	Rifampicin	100.0	100.0	453/453	NODE_61_length_4037_cov_8.807161	1388	936	JF806499
ESBL107_scaffolds	aac(6')-Ib-cr	Resistance	amikacin, tobramycin, ciprofloxacin I/R	Tobramycin, Dibekacin, Amikacin, Sisomicin, Netilmicin, Fluoroquinolone, Ciprofloxacin	100.0	100.0	600/600	NODE_61_length_4037_cov_8.807161	3803	3204	DQ303918
ESBL107_scaffolds	aph(3'')-Ib	Resistance	streptomycin	Streptomycin	100.0	100.0	804/804	NODE_38_length_27019_cov_4.697791	156	959	AF321551
ESBL107_scaffolds	aph(6)-Id	Resistance	kanamycin	Streptomycin	100.0	100.0	831/831	NODE_38_length_27019_cov_4.697791	965	1795	CP000971
ESBL107_scaffolds	blaCTX-M-65	Resistance	ampicillin, ceftriaxone	Amoxicillin, Ampicillin, Aztreonam, Cefepime, Cefotaxime, Ceftazidime, Ceftriaxone, Piperacillin, Ticarcillin	100.0	100.0	876/876	NODE_54_length_6081_cov_7.772590	2653	3528	EF418608
ESBL107_scaffolds	blaOXA-1	Resistance	ampicillin	Amoxicillin, Amoxicillin+Clavulanic acid, Ampicillin, Ampicillin+Clavulanic acid, Cefepime, Piperacillin, Piperacillin+Tazobactam	100.0	100.0	831/831	NODE_61_length_4037_cov_8.807161	3073	2243	HQ170510
ESBL107_scaffolds	blaTEM-1B	Resistance	ampicillin	Amoxicillin, Ampicillin, Cephalothin, Piperacillin, Ticarcillin	100.0	100.0	861/861	NODE_89_length_1247_cov_9.954464	240	1100	AY458016
ESBL107_scaffolds	catB3	Resistance	chloramphenicol	Chloramphenicol	100.0	100.0	633/633	NODE_61_length_4037_cov_8.807161	2105	1473	U13880
ESBL107_scaffolds	dfrA1	Resistance	trimethoprim	Trimethoprim	99.79	100.0	474/474	NODE_92_length_1141_cov_4.267258	997	524	AJ238350
ESBL107_scaffolds	floR	Resistance	chloramphenicol	Chloramphenicol, Florfenicol	98.19	99.92	1214/1215	NODE_59_length_4176_cov_7.728575	1024	2237	AF118107
ESBL107_scaffolds	gyrA (S83L)	Resistance	ciprofloxacin I/R, nalidixic acid	Nalidixic acid,Ciprofloxacin	99.32	100.0	2628/2628	NODE_7_length_214235_cov_7.489772	1035	3662
ESBL107_scaffolds	mph(A)	Resistance	erythromycin, azithromycin	Erythromycin, Azithromycin, Spiramycin, Telithromycin	99.57	100.11	922/921	NODE_67_length_2815_cov_3.515997	2620	1699	U36578
ESBL107_scaffolds	parC (S80I)	Resistance	ciprofloxacin I/R, nalidixic acid	Nalidixic acid,Ciprofloxacin	98.72	100.0	2259/2259	NODE_36_length_32890_cov_7.869243	17487	19745
ESBL107_scaffolds	qnrS2	Resistance	ciprofloxacin I/R	Ciprofloxacin	100.0	100.0	657/657	NODE_75_length_2311_cov_10.876832	1619	963	DQ485530
ESBL107_scaffolds	sul2	Resistance	sulfisoxazole	Sulfamethoxazole	100.0	100.0	816/816	NODE_56_length_5558_cov_4.174369	848	33	AY034138
ESBL107_scaffolds	tet(A)	Resistance	tetracycline	Doxycycline, Tetracycline	99.92	97.8	1247/1275	NODE_38_length_27019_cov_4.697791	2798	4044	AF534183
ESBL108_scaffolds	ST155 (ecoli_achtman_4)	MLST
ESBL108_scaffolds	IncFIA	Plasmid			99.45	93.56	363/388	NODE_37_length_18670_cov_6.109961	4219	3857	AP001918
ESBL108_scaffolds	IncFIB(AP001918)	Plasmid			98.39	100.0	682/682	NODE_41_length_10828_cov_5.308195	1962	2643	AP001918
ESBL108_scaffolds	IncI1-I(Alpha)	Plasmid			100.0	100.0	142/142	NODE_15_length_105749_cov_6.196948	46869	46728	AP005147
ESBL108_scaffolds	aadA1	Resistance	streptomycin	Spectinomycin, Streptomycin	100.0	100.0	792/792	NODE_15_length_105749_cov_6.196948	25513	26304	JQ414041
ESBL108_scaffolds	aadA2	Resistance	streptomycin	Spectinomycin, Streptomycin	99.88	97.92	802/819	NODE_15_length_105749_cov_6.196948	23098	23899	NC_010870
ESBL108_scaffolds	blaSHV-12	Resistance	ampicillin, ceftriaxone	Amoxicillin, Ampicillin, Aztreonam, Cefepime, Cefotaxime, Ceftazidime, Ceftriaxone, Piperacillin, Ticarcillin	100.0	100.0	861/861	NODE_15_length_105749_cov_6.196948	31691	32551	KF976405
ESBL108_scaffolds	cmlA1	Resistance	chloramphenicol	Chloramphenicol	99.92	100.0	1260/1260	NODE_15_length_105749_cov_6.196948	24161	25420	M64556
ESBL108_scaffolds	sul3	Resistance	sulfisoxazole	Sulfamethoxazole	100.0	100.0	792/792	NODE_15_length_105749_cov_6.196948	28777	27986	AJ459418
ESBL108_scaffolds	tet(A)	Resistance	tetracycline	Doxycycline, Tetracycline	99.92	97.8	1247/1275	NODE_15_length_105749_cov_6.196948	40091	41337	AF534183
ESBL110_scaffolds	ST- (ecoli_achtman_4)	MLST
ESBL110_scaffolds	IncFIB(AP001918)	Plasmid			98.39	100.0	682/682	NODE_48_length_28714_cov_7.983273	27482	26801	AP001918
ESBL110_scaffolds	IncI1-I(Alpha)	Plasmid			99.3	100.0	142/142	NODE_24_length_68785_cov_4.613276	9306	9165	AP005147
ESBL110_scaffolds	IncY	Plasmid			99.61	100.0	765/765	NODE_63_length_13224_cov_3.427702	5875	5111	K02380
ESBL110_scaffolds	blaCTX-M-8	Resistance	ampicillin, ceftriaxone	Amoxicillin, Ampicillin, Aztreonam, Cefepime, Cefotaxime, Ceftazidime, Ceftriaxone, Piperacillin, Ticarcillin	100.0	100.0	876/876	NODE_75_length_7382_cov_5.648049	2148	3023	AF189721
ESBL110_scaffolds	gyrA (D87N)	Resistance	ciprofloxacin I/R, nalidixic acid	Nalidixic acid;Nalidixic acid,Ciprofloxacin	98.94	100.0	2628/2628	NODE_2_length_272850_cov_11.871435	95882	98509
ESBL110_scaffolds	gyrA (S83L)	Resistance	ciprofloxacin I/R, nalidixic acid	Nalidixic acid,Ciprofloxacin	98.94	100.0	2628/2628	NODE_2_length_272850_cov_11.871435	95882	98509
ESBL110_scaffolds	parC (S80I)	Resistance	ciprofloxacin I/R, nalidixic acid	Nalidixic acid,Ciprofloxacin	99.25	100.0	2259/2259	NODE_3_length_268664_cov_12.812161	15377	13119
ESBL111_scaffolds	ST8132 (ecoli_achtman_4)	MLST
ESBL111_scaffolds	IncC	Plasmid			100.0	100.0	417/417	NODE_42_length_41014_cov_22.103016	11523	11939	JN157804
ESBL111_scaffolds	IncFIB(AP001918)	Plasmid			98.39	100.0	682/682	NODE_81_length_10233_cov_13.569266	8274	7593	AP001918
ESBL111_scaffolds	IncI1-I(Alpha)	Plasmid			100.0	100.0	142/142	NODE_58_length_20736_cov_22.328740	4730	4589	AP005147
ESBL111_scaffolds	aadA1	Resistance	streptomycin	Spectinomycin, Streptomycin	100.0	100.0	792/792	NODE_52_length_27654_cov_20.117775	14105	14896	JQ414041
ESBL111_scaffolds	aadA2	Resistance	streptomycin	Spectinomycin, Streptomycin	99.88	97.92	802/819	NODE_52_length_27654_cov_20.117775	11690	12491	NC_010870
ESBL111_scaffolds	blaSHV-12	Resistance	ampicillin, ceftriaxone	Amoxicillin, Ampicillin, Aztreonam, Cefepime, Cefotaxime, Ceftazidime, Ceftriaxone, Piperacillin, Ticarcillin	100.0	100.0	861/861	NODE_52_length_27654_cov_20.117775	20283	21143	KF976405
ESBL111_scaffolds	cmlA1	Resistance	chloramphenicol	Chloramphenicol	99.92	100.0	1260/1260	NODE_52_length_27654_cov_20.117775	12753	14012	M64556
ESBL111_scaffolds	gyrA (S83L)	Resistance	ciprofloxacin I/R, nalidixic acid	Nalidixic acid,Ciprofloxacin	99.96	100.0	2628/2628	NODE_4_length_173246_cov_8.367672	109692	107065
ESBL111_scaffolds	parC (A56T)	Resistance	ciprofloxacin I/R, nalidixic acid	Nalidixic acid,Ciprofloxacin	99.91	100.0	2259/2259	NODE_2_length_228484_cov_8.829294	198738	200996
ESBL111_scaffolds	sul2	Resistance	sulfisoxazole	Sulfamethoxazole	100.0	100.0	816/816	NODE_66_length_16865_cov_22.943542	1889	1074	AY034138
ESBL111_scaffolds	sul3	Resistance	sulfisoxazole	Sulfamethoxazole	100.0	100.0	792/792	NODE_52_length_27654_cov_20.117775	17369	16578	AJ459418
ESBL111_scaffolds	tet(A)	Resistance	tetracycline	Doxycycline, Tetracycline	100.0	76.92	923/1200	NODE_110_length_3430_cov_37.024220	1607	2529	AJ517790
ESBL133_scaffolds	ST93 (ecoli_achtman_4)	MLST
ESBL133_scaffolds	IncFIA	Plasmid			99.72	93.56	363/388	NODE_59_length_18263_cov_14.702683	14398	14760	AP001918
ESBL133_scaffolds	IncFIB(AP001918)	Plasmid			98.39	100.0	682/682	NODE_52_length_24145_cov_15.025179	1910	2591	AP001918
ESBL133_scaffolds	IncI1-I(Alpha)	Plasmid			99.3	100.0	142/142	NODE_50_length_26191_cov_23.048097	15923	16064	AP005147
ESBL133_scaffolds	p0111	Plasmid			98.42	100.0	885/885	NODE_27_length_66245_cov_11.043118	38402	39286	AP010962
ESBL133_scaffolds	blaSHV-12	Resistance	ampicillin, ceftriaxone	Amoxicillin, Ampicillin, Aztreonam, Cefepime, Cefotaxime, Ceftazidime, Ceftriaxone, Piperacillin, Ticarcillin	99.88	100.0	861/861	NODE_90_length_1581_cov_17.763963	1432	572	KF976405
ESBL133_scaffolds	dfrA14	Resistance	trimethoprim	Trimethoprim	100.0	100.0	474/474	NODE_86_length_2198_cov_25.240453	557	84	KF921535
ESBL134_scaffolds	ST109 (ecloacae)	MLST
ESBL134_scaffolds	None	Plasmid
ESBL134_scaffolds	aac(6')-Ib-cr	Resistance	amikacin, tobramycin, ciprofloxacin I/R	Tobramycin, Dibekacin, Amikacin, Sisomicin, Netilmicin, Fluoroquinolone, Ciprofloxacin	100.0	100.0	600/600	NODE_38_length_2340_cov_10.950508	2217	1618	DQ303918
ESBL134_scaffolds	blaACT-16	Resistance	ampicillin, amoxicillin/clavulanic acid, cefoxitin, ceftriaxone	Amoxicillin, Amoxicillin+Clavulanic acid, Ampicillin, Ampicillin+Clavulanic acid, Cefotaxime, Cefoxitin, Ceftazidime, Piperacillin, Piperacillin+Tazobactam, Ticarcillin, Ticarcillin+Clavulanic acid	99.65	100.0	1146/1146	NODE_26_length_34432_cov_11.663368	20485	19340	AB737978
ESBL134_scaffolds	blaCTX-M-15	Resistance	ampicillin, ceftriaxone	Amoxicillin, Ampicillin, Aztreonam, Cefepime, Cefotaxime, Ceftazidime, Ceftriaxone, Piperacillin, Ticarcillin	100.0	100.0	876/876	NODE_23_length_61582_cov_10.730038	57993	58868	AY044436
ESBL134_scaffolds	blaLAP-2	Resistance	ampicillin	Amoxicillin, Ampicillin, Cephalotin, Piperacillin, Ticarcillin	100.0	100.0	858/858	NODE_15_length_141950_cov_10.455055	6523	7380	EU159120
ESBL134_scaffolds	blaOXA-1	Resistance	ampicillin	Amoxicillin, Amoxicillin+Clavulanic acid, Ampicillin, Ampicillin+Clavulanic acid, Cefepime, Piperacillin, Piperacillin+Tazobactam	100.0	100.0	831/831	NODE_38_length_2340_cov_10.950508	1487	657	HQ170510
ESBL134_scaffolds	catB3	Resistance	chloramphenicol	Chloramphenicol	99.78	70.3	445/633	NODE_38_length_2340_cov_10.950508	519	75	U13880
ESBL134_scaffolds	qnrS1	Resistance	ciprofloxacin I/R	Ciprofloxacin	100.0	100.0	657/657	NODE_15_length_141950_cov_10.455055	8977	9633	AB187515
ESBL134_scaffolds	tet(A)	Resistance	tetracycline	Doxycycline, Tetracycline	100.0	100.0	1200/1200	NODE_15_length_141950_cov_10.455055	948	2147	AJ517790
ESBL136_scaffolds	ST4162 (ecoli_achtman_4)	MLST
ESBL136_scaffolds	IncFIB(AP001918)	Plasmid			98.24	100.0	682/682	NODE_49_length_9457_cov_17.280917	8225	7544	AP001918
ESBL136_scaffolds	IncI1-I(Alpha)	Plasmid			99.3	100.0	142/142	NODE_40_length_21120_cov_25.717768	15922	16063	AP005147
ESBL136_scaffolds	aadA1	Resistance	streptomycin	Spectinomycin, Streptomycin	100.0	100.0	792/792	NODE_53_length_8743_cov_17.150935	3382	4173	JQ414041
ESBL136_scaffolds	blaSHV-12	Resistance	ampicillin, ceftriaxone	Amoxicillin, Ampicillin, Aztreonam, Cefepime, Cefotaxime, Ceftazidime, Ceftriaxone, Piperacillin, Ticarcillin	100.0	100.0	861/861	NODE_67_length_2174_cov_22.717215	2024	1164	KF976405
ESBL136_scaffolds	blaTEM-220	Resistance	ampicillin	Unknown Beta-lactam	99.88	100.0	861/861	NODE_66_length_2492_cov_14.922567	962	102	KM998962
ESBL136_scaffolds	cmlA1	Resistance	chloramphenicol	Chloramphenicol	99.92	100.0	1260/1260	NODE_53_length_8743_cov_17.150935	2030	3289	M64556
ESBL136_scaffolds	dfrA15	Resistance	trimethoprim	Trimethoprim	100.0	100.0	474/474	NODE_81_length_863_cov_15.300254	768	295	AF221900
ESBL136_scaffolds	qnrS1	Resistance	ciprofloxacin I/R	Ciprofloxacin	99.85	100.0	657/657	NODE_60_length_5222_cov_16.714286	2153	1497	AB187515
ESBL136_scaffolds	sul3	Resistance	sulfisoxazole	Sulfamethoxazole	100.0	100.0	792/792	NODE_53_length_8743_cov_17.150935	6646	5855	AJ459418
ESBL136_scaffolds	tet(A)	Resistance	tetracycline	Doxycycline, Tetracycline	99.92	97.8	1247/1275	NODE_50_length_9379_cov_15.832509	8497	7251	AF534183
ESBL137_scaffolds	ST32 (senterica_achtman_2)	MLST
ESBL137_scaffolds	IncFIB(pN55391)	Plasmid			100.0	100.0	560/560	NODE_32_length_18160_cov_16.578499	15275	14716	CP016411
ESBL137_scaffolds	blaCTX-M-1	Resistance	ampicillin, ceftriaxone	Amoxicillin, Ampicillin, Aztreonam, Cefepime, Cefotaxime, Ceftazidime, Ceftriaxone, Piperacillin, Ticarcillin	100.0	100.0	876/876	NODE_38_length_4541_cov_13.791667	136	1011	DQ915955
ESBL137_scaffolds	dfrA1	Resistance	trimethoprim	Trimethoprim	99.79	100.0	474/474	NODE_34_length_12700_cov_13.193060	2176	2649	AJ238350
ESBL137_scaffolds	sul1	Resistance	sulfisoxazole	Sulfamethoxazole	100.0	100.0	840/840	NODE_34_length_12700_cov_13.193060	3182	4021	U12338
ESBL137_scaffolds	tet(A)	Resistance	tetracycline	Doxycycline, Tetracycline	100.0	100.0	1200/1200	NODE_22_length_62460_cov_14.709600	972	2171	AJ517790
ESBL138_scaffolds	ST2223 (ecoli_achtman_4)	MLST
ESBL138_scaffolds	IncI1-I(Alpha)	Plasmid			99.3	100.0	142/142	NODE_50_length_18137_cov_21.317829	15922	16063	AP005147
ESBL138_scaffolds	IncI2	Plasmid			100.0	100.0	324/324	NODE_30_length_41930_cov_13.434760	11854	11531	KP347127
ESBL138_scaffolds	blaSHV-12	Resistance	ampicillin, ceftriaxone	Amoxicillin, Ampicillin, Aztreonam, Cefepime, Cefotaxime, Ceftazidime, Ceftriaxone, Piperacillin, Ticarcillin	100.0	100.0	861/861	NODE_69_length_2008_cov_17.019161	1858	998	KF976405
ESBL138_scaffolds	gyrA (S83L)	Resistance	ciprofloxacin I/R, nalidixic acid	Nalidixic acid,Ciprofloxacin	98.29	100.0	2628/2628	NODE_10_length_154861_cov_8.666522	46056	48683
ESBL138_scaffolds	parC (S80R)	Resistance	ciprofloxacin I/R, nalidixic acid	Nalidixic acid,Ciprofloxacin	99.69	100.0	2259/2259	NODE_3_length_353846_cov_9.416837	257466	259724
ESBL139_scaffolds	ST109 (ecloacae)	MLST
ESBL139_scaffolds	None	Plasmid
ESBL139_scaffolds	aac(6')-Ib-cr	Resistance	amikacin, tobramycin, ciprofloxacin I/R	Tobramycin, Dibekacin, Amikacin, Sisomicin, Netilmicin, Fluoroquinolone, Ciprofloxacin	100.0	100.0	600/600	NODE_34_length_2340_cov_13.877596	2217	1618	DQ303918
ESBL139_scaffolds	blaACT-16	Resistance	ampicillin, amoxicillin/clavulanic acid, cefoxitin, ceftriaxone	Amoxicillin, Amoxicillin+Clavulanic acid, Ampicillin, Ampicillin+Clavulanic acid, Cefotaxime, Cefoxitin, Ceftazidime, Piperacillin, Piperacillin+Tazobactam, Ticarcillin, Ticarcillin+Clavulanic acid	99.65	100.0	1146/1146	NODE_22_length_34207_cov_14.943657	20485	19340	AB737978
ESBL139_scaffolds	blaCTX-M-15	Resistance	ampicillin, ceftriaxone	Amoxicillin, Ampicillin, Aztreonam, Cefepime, Cefotaxime, Ceftazidime, Ceftriaxone, Piperacillin, Ticarcillin	100.0	100.0	876/876	NODE_28_length_22355_cov_13.912155	3590	2715	AY044436
ESBL139_scaffolds	blaLAP-2	Resistance	ampicillin	Amoxicillin, Ampicillin, Cephalotin, Piperacillin, Ticarcillin	100.0	100.0	858/858	NODE_14_length_141950_cov_13.446709	6523	7380	EU159120
ESBL139_scaffolds	blaOXA-1	Resistance	ampicillin	Amoxicillin, Amoxicillin+Clavulanic acid, Ampicillin, Ampicillin+Clavulanic acid, Cefepime, Piperacillin, Piperacillin+Tazobactam	100.0	100.0	831/831	NODE_34_length_2340_cov_13.877596	1487	657	HQ170510
ESBL139_scaffolds	catB3	Resistance	chloramphenicol	Chloramphenicol	99.78	70.3	445/633	NODE_34_length_2340_cov_13.877596	519	75	U13880
ESBL139_scaffolds	qnrS1	Resistance	ciprofloxacin I/R	Ciprofloxacin	100.0	100.0	657/657	NODE_14_length_141950_cov_13.446709	8977	9633	AB187515
ESBL139_scaffolds	tet(A)	Resistance	tetracycline	Doxycycline, Tetracycline	100.0	100.0	1200/1200	NODE_14_length_141950_cov_13.446709	948	2147	AJ517790
ESBL82	ST- (klebsiella)	MLST
ESBL82	Col(IRGK)	Plasmid			99.46	100.54	185/184	gb|JBCGUM010000051.1|	1352	1536	AY543071
ESBL82	IncFIB(K)(pCAV1099-114)	Plasmid			100.0	100.0	560/560	gb|JBCGUM010000037.1|	15652	15093	CP011596
ESBL82	aadA2	Resistance	streptomycin	Spectinomycin, Streptomycin	100.0	100.0	792/792	gb|JBCGUM010000041.1|	3104	3895	JQ364967
ESBL82	aph(3'')-Ib	Resistance	streptomycin	Streptomycin	99.88	100.0	804/804	gb|JBCGUM010000042.1|	2396	3199	AF321551
ESBL82	aph(3')-Ia	Resistance	kanamycin	Neomycin, Kanamycin, Lividomycin, Paromomycin, Ribostamycin	100.0	100.0	816/816	gb|JBCGUM010000056.1|	163	978	V00359
ESBL82	aph(6)-Id	Resistance	kanamycin	Streptomycin	100.0	100.0	831/831	gb|JBCGUM010000042.1|	3205	4035	CP000971
ESBL82	blaCTX-M-15	Resistance	ampicillin, ceftriaxone	Amoxicillin, Ampicillin, Aztreonam, Cefepime, Cefotaxime, Ceftazidime, Ceftriaxone, Piperacillin, Ticarcillin	100.0	100.0	876/876	gb|JBCGUM010000044.1|	3588	2713	AY044436
ESBL82	blaOKP-B-8	Resistance	ampicillin	Unknown Beta-lactam	100.0	100.0	861/861	gb|JBCGUM010000017.1|	55853	56713	AM051157
ESBL82	dfrA12	Resistance	trimethoprim	Trimethoprim	100.0	100.0	498/498	gb|JBCGUM010000041.1|	2199	2696	AM040708
ESBL82	mph(A)	Resistance	erythromycin, azithromycin	Erythromycin, Azithromycin, Spiramycin, Telithromycin	99.68	100.11	922/921	gb|JBCGUM010000041.1|	11455	10534	U36578
ESBL82	qnrS1	Resistance	ciprofloxacin I/R	Ciprofloxacin	100.0	100.0	657/657	gb|JBCGUM010000042.1|	8932	8276	AB187515
ESBL82	sul1	Resistance	sulfisoxazole	Sulfamethoxazole	100.0	100.0	840/840	gb|JBCGUM010000041.1|	4400	5239	U12338
ESBL82	sul2	Resistance	sulfisoxazole	Sulfamethoxazole	100.0	100.0	816/816	gb|JBCGUM010000042.1|	1520	2335	AY034138
ESBL82	tet(A)	Resistance	tetracycline	Doxycycline, Tetracycline	100.0	100.0	1200/1200	gb|JBCGUM010000027.1|	32126	30927	AJ517790
